# Supplementary material for: Genetic and molecular correlates of cortical thickness alterations in adults with obsessive–compulsive disorder: a transcription–neuroimaging association analysis
Source: Psychol Med. 2024 Oct 4;54(12):3469–78. doi: 10.1017/S0033291724001909 (PMC11496223; doi:10.1017/S0033291724001909)
Supplement: Zhang et al. supplementary material 1 — Zhang et al. supplementary material [file S0033291724001909sup001.xlsx]

## Sheet: Sheet1
The genes related to CT alterations in OCD patients
ENIGMA dataset			Independent dataset			Overlap genes
Entrez ID	Gene symbol	Zscores	Entrez ID	Gene symbol	Zscores	Entrez ID	Gene symbol
5768	QSOX1	8.03717	80816	ASXL3	5.8946	4233	MET
84034	EMILIN2	7.84138	1607	DGKB	5.7874	127833	SYT2
148281	SYT6	7.76678	10302	SNAPC5	5.76627	176	ACAN
29995	LMCD1	7.33614	285755	PPIL6	5.58147	54550	NECAB2
7103	TSPAN8	7.30885	115426	UHRF2	5.36614	9607	CARTPT
2670	GFAP	7.2977	57616	TSHZ3	5.30578	1289	COL5A1
55766	H2AFJ	7.28482	340719	NANOS1	5.29938	27255	CNTN6
10083	USH1C	7.02482	7068	THRB	5.17992	80119	PIF1
256435	ST6GALNAC3	6.97895	2565	GABRG1	5.16928	80307	FER1L4
8717	TRADD	6.94196	642280	ZNF876P	5.10331	148281	SYT6
6446	SGK1	6.90008	285382	C3orf70	5.09197	3957	LGALS2
2819	GPD1	6.85535	9312	KCNB2	5.04201	715	C1R
64093	SMOC1	6.85453	387775	SLC22A10	5.03732	196383	RILPL2
6347	CCL2	6.83651	9256	TSPOAP1	4.97733	4856	NOV
10655	DMRT2	6.77246	3208	HPCA	4.93733	57616	TSHZ3
6196	RPS6KA2	6.74491	285600	KIAA0825	4.92465	51375	SNX7
338328	GPIHBP1	6.71447	90523	MLIP	4.92197	114571	SLC22A9
11118	BTN3A2	6.64924	84620	ST6GAL2	4.85662	222537	HS3ST5
116985	ARAP1	6.63797	51616	TAF9B	4.82198	10090	UST
284	ANGPT1	6.59335	90634	N4BP2L1	4.81134	9033	PKD2L1
118442	GPR62	6.59005	83660	TLN2	4.78623	5937	RBMS1
55113	XKR8	6.53367	9698	PUM1	4.78258	130399	ACVR1C
163782	KANK4	6.51787	1730	DIAPH2	4.78069	64919	BCL11B
84791	LINC00467	6.47001	127254	ERICH3	4.74407	8631	SKAP1
150356	CHADL	6.45622	654502	IQCJ	4.71886	817	CAMK2D
57453	DSCAML1	6.44586	126272	EID2B	4.66634	89958	SAPCD2
60484	HAPLN2	6.43503	143279	HECTD2	4.64672	65992	DDRGK1
9454	HOMER3	6.34145	22808	MRAS	4.62849	54496	PRMT7
80176	SPSB1	6.32799	9760	TOX	4.59959	4258	MGST2
7276	TTR	6.32741	11189	CELF3	4.59718	5121	PCP4
2634	GBP2	6.28706	161835	FSIP1	4.59009	79961	DENND2D
23630	KCNE5	6.24543	4345	CD200	4.5832	57495	NWD2
3679	ITGA7	6.23583	9033	PKD2L1	4.57027	5801	PTPRR
29950	SERTAD1	6.23541	192668	CYS1	4.51886	79822	ARHGAP28
25841	ABTB2	6.225	6118	RPA2	4.49686	54874	FNBP1L
253832	ZDHHC20	6.22157	84314	TMEM107	4.44125	30850	CDR2L
1608	DGKG	6.18973	64219	PJA1	4.43478	3827	KNG1
118429	ANTXR2	6.18273	9856	KIAA0319	4.41039	51015	ISOC1
221476	PI16	6.18272	139411	PTCHD1	4.40721	10842	PPP1R17
94233	OPN4	6.17399	84525	HOPX	4.37615	2952	GSTT1
3231	HOXD1	6.16229	1428	CRYM	4.36995	10493	VAT1
26577	PCOLCE2	6.08273	57554	LRRC7	4.35427	90523	MLIP
2705	GJB1	6.06699	51454	GULP1	4.31439	246213	SLC17A8
187	APLNR	6.01373	91133	L3MBTL4	4.3029	25841	ABTB2
6678	SPARC	6.00762	152940	C4orf45	4.29886	10268	RAMP3
2950	GSTP1	5.97831	347731	LRRTM3	4.27765	1043	CD52
7942	TFEB	5.977	100000000	CD24	4.27156	84623	KIRREL3
497190	CLEC18B	5.94851	25925	ZNF521	4.26458	152189	CMTM8
976	ADGRE5	5.93431	4082	MARCKS	4.25185	5874	RAB27B
57165	GJC2	5.9187	144402	CPNE8	4.23952	80036	TRPM3
414152	C10orf105	5.90661	22999	RIMS1	4.2375	574029	DUSP5P1
253190	SERHL2	5.89246	2555	GABRA2	4.23168	284415	VSTM1
4548	MTR	5.89186	55129	ANO10	4.22552	163782	KANK4
5653	KLK6	5.85344	57465	TBC1D24	4.2215	132671	SPATA18
79713	IGFLR1	5.84562	205860	TRIML2	4.20332	2289	FKBP5
115584	SLC5A11	5.8378	134548	SOWAHA	4.1752	9473	THEMIS2
4638	MYLK	5.83404	116369	SLC26A8	4.17028	9055	PRC1
79856	SNX22	5.82555	55644	OSGEP	4.16418	58157	NGB
79874	RABEP2	5.82243	54877	ZCCHC2	4.14341	387775	SLC22A10
9725	TMEM63A	5.81206	51195	RAPGEFL1	4.13832	340719	NANOS1
23632	CA14	5.78927	201229	LYRM9	4.13444	80258	EFHC2
84189	SLITRK6	5.78046	1479	CSTF3	4.13312	3290	HSD11B1
85461	TANC1	5.77907	165215	FAM171B	4.10513	8715	NOL4
9095	TBX19	5.76936	51538	ZCCHC17	4.08088	84034	EMILIN2
3991	LIPE	5.74659	1850	DUSP8	4.08063	1006	CDH8
1410	CRYAB	5.72021	85459	CEP295	4.04966	55118	CRTAC1
7018	TF	5.70168	25924	MYRIP	4.04452	3910	LAMA4
1488	CTBP2	5.68537	51440	HPCAL4	4.04001	10988	METAP2
6236	RRAD	5.67239	5800	PTPRO	4.03006	1607	DGKB
54933	RHBDL2	5.64731	1875	E2F5	4.01899	5294	PIK3CG
51092	SIDT2	5.62888	284018	C17orf58	4.01813	793	CALB1
92105	INTS4	5.61806	2915	GRM5	4.00727	646627	LYPD8
1755	DMBT1	5.60915	4233	MET	3.95457	128553	TSHZ2
6363	CCL19	5.60569	171425	CLYBL	3.94543	79012	CAMKV
6035	RNASE1	5.59107	25927	CNRIP1	3.94166	644139	PIRT
9514	GAL3ST1	5.58101	1960	EGR3	3.93829	10395	DLC1
644139	PIRT	5.57832	2690	GHR	3.90306	10950	BTG3
4099	MAG	5.57052	220906	WAC-AS1	3.90107	51454	GULP1
117248	GALNT15	5.55829	375612	LHFPL3	3.90061	54566	EPB41L4B
3910	LAMA4	5.5556	337876	CHSY3	3.86702	9231	DLG5
2674	GFRA1	5.55166	9231	DLG5	3.86414	2135	EXTL2
1028	CDKN1C	5.49836	79033	ERI3	3.85802	50853	VILL
3433	IFIT2	5.4921	23191	CYFIP1	3.85755	9256	TSPOAP1
8787	RGS9	5.48625	204962	SLC44A5	3.84651	79962	DNAJC22
6696	SPP1	5.46661	152189	CMTM8	3.83909	716	C1S
9023	CH25H	5.4642	10154	PLXNC1	3.8369	5915	RARB
8527	DGKD	5.45924	57209	ZNF248	3.8356	11069	RAPGEF4
79957	PAQR6	5.4574	6866	TAC3	3.82669	6000	RGS7
6050	RNH1	5.44722	644189	LOC644189	3.82632	8792	TNFRSF11A
83959	SLC4A11	5.41772	775	CACNA1C	3.81365	9760	TOX
3783	KCNN4	5.41748	7837	PXDN	3.80783	2042	EPHA3
138639	PTPDC1	5.41507	57683	ZDBF2	3.80755	133418	EMB
10105	PPIF	5.41142	414149	ACBD7	3.79705	57559	STAMBPL1
23643	LY96	5.405	128866	CHMP4B	3.79677	2819	GPD1
9219	MTA2	5.39606	1007	CDH9	3.79618	83660	TLN2
8407	TAGLN2	5.36276	51015	ISOC1	3.79155	4703	NEB
22801	ITGA11	5.36235	29766	TMOD3	3.78384	80816	ASXL3
754	PTTG1IP	5.35784	79657	RPAP3	3.77989	6546	SLC8A1
5918	RARRES1	5.34409	1121	CHM	3.76984	54843	SYTL2
84617	TUBB6	5.34214	582	BBS1	3.76762	8001	GLRA3
387496	RASL11A	5.33859	341359	SYT10	3.76617	3429	IFI27
7263	TST	5.33825	653319	KIAA0895L	3.76543	29109	FHOD1
85407	NKD1	5.33705	51031	GLOD4	3.75329	326	AIRE
8685	MARCO	5.32627	10124	ARL4A	3.74781	29995	LMCD1
116362	RBP7	5.32362	5019	OXCT1	3.73838	221303	FAM162B
284119	CAVIN1	5.30651	93426	SYCE1	3.73763	9734	HDAC9
64834	ELOVL1	5.29756	6000	RGS7	3.72688	2918	GRM8
4093	SMAD9	5.29341	127003	C1orf194	3.71664	27242	TNFRSF21
25825	BACE2	5.29308	26047	CNTNAP2	3.71521	284454	LOC284454
64135	IFIH1	5.29304	23015	GOLGA8A	3.71323	132321	C4orf33
80024	SLC8B1	5.26833	80059	LRRTM4	3.70627	389073	C2orf80
9507	ADAMTS4	5.24899	57605	PITPNM2	3.70467	64135	IFIH1
22933	SIRT2	5.22899	55634	KRBOX4	3.69838	2632	GBE1
1267	CNP	5.22092	8792	TNFRSF11A	3.68324	8857	FCGBP
3566	IL4R	5.21883	56477	CCL28	3.67441	1004	CDH6
10395	DLC1	5.2126	54874	FNBP1L	3.65731	23180	RFTN1
302	ANXA2	5.19301	81578	COL21A1	3.65585	3145	HMBS
29937	NENF	5.14832	92	ACVR2A	3.6549	57496	MKL2
5630	PRPH	5.14295	57182	ANKRD50	3.64823	6506	SLC1A2
400793	C1orf226	5.1243	79442	LRRC2	3.64767	9411	ARHGAP29
3303	HSPA1A	5.11447	10950	BTG3	3.63732	22808	MRAS
2289	FKBP5	5.11007	408263	FNDC9	3.63705	4345	CD200
10385	BTN2A2	5.09821	793	CALB1	3.63464	3384	ICAM2
10018	BCL2L11	5.09495	5721	PSME2	3.63165	57194	ATP10A
84858	ZNF503	5.09227	119032	BORCS7	3.62973	84314	TMEM107
3985	LIMK2	5.05665	57495	NWD2	3.62752	344838	PAQR9
201627	DENND6A	5.04666	1910	EDNRB	3.62561	84858	ZNF503
10842	PPP1R17	5.03749	8557	TCAP	3.61201	2830	GPR6
3880	KRT19	5.03514	2830	GPR6	3.61178	302	ANXA2
5175	PECAM1	5.03199	8508	NIPSNAP1	3.61098	57596	BEGAIN
1490	CTGF	5.03114	57496	MKL2	3.60327	83959	SLC4A11
4669	NAGLU	4.99742	81849	ST6GALNAC5	3.60159	5176	SERPINF1
960	CD44	4.9957	200916	RPL22L1	3.59945	9911	TMCC2
119587	CPXM2	4.99127	10046	MAMLD1	3.59772	4609	MYC
79929	MAP6D1	4.98963	341056	LOC341056	3.59682	2286	FKBP2
10622	POLR3G	4.9852	27285	TEKT2	3.58329	119587	CPXM2
83698	CALN1	4.97836	55779	CFAP44	3.58244	3208	HPCA
1880	GPR183	4.96899	56969	RPL23AP32	3.55579	165215	FAM171B
84735	CNDP1	4.96879	4878	NPPA	3.54787	10673	TNFSF13B
6900	CNTN2	4.9638	11064	CNTRL	3.52761	1850	DUSP8
132720	FAM241A	4.95373	7111	TMOD1	3.51732	27115	PDE7B
4929	NR4A2	4.95371	7991	TUSC3	3.51639	10021	HCN4
441108	C5orf56	4.95156	389432	SAMD5	3.51364	25925	ZNF521
3688	ITGB1	4.93787	388272	C16orf87	3.51275	654502	IQCJ
284454	LOC284454	4.93593	5801	PTPRR	3.50533	348093	RBPMS2
11135	CDC42EP1	4.92399	11069	RAPGEF4	3.49262	79016	DDA1
81894	SLC25A28	4.9207	54431	DNAJC10	3.49008	192668	CYS1
11322	TMC6	4.91826	4086	SMAD1	3.48898	54587	MXRA8
2172	FABP6	4.91769	55315	SLC29A3	3.48614	55315	SLC29A3
10620	ARID3B	4.90571	8030	CCDC6	3.48613	84936	ZFYVE19
79894	ZNF672	4.89382	550643	NBDY	3.48473	4604	MYBPC1
7060	THBS4	4.89242	8715	NOL4	3.47386	1307	COL16A1
4815	NINJ2	4.87754	3838	KPNA2	3.47354	84909	C9orf3
3107	HLA-C	4.87566	715	C1R	3.46865	7103	TSPAN8
10268	RAMP3	4.87177	94134	ARHGAP12	3.46538	132946	ARL9
2027	ENO3	4.86862	23101	MCF2L2	3.46463	282973	JAKMIP3
90293	KLHL13	4.84524	83943	IMMP2L	3.46387	4638	MYLK
84504	NKX6-2	4.84326	10901	DHRS4	3.46079	91624	NEXN
57530	CGN	4.8423	114571	SLC22A9	3.45853	221294	NT5DC1
1785	DNM2	4.84077	5173	PDYN	3.45829	152940	C4orf45
7122	CLDN5	4.83159	2820	GPD2	3.45186	91133	L3MBTL4
10628	TXNIP	4.82244	55130	ARMC4	3.44465	8099	CDK2AP1
123920	CMTM3	4.81866	5361	PLXNA1	3.44438	7111	TMOD1
2353	FOS	4.81331	285601	GPR150	3.44365	56477	CCL28
55612	FERMT1	4.809	574029	DUSP5P1	3.43964	81849	ST6GALNAC5
4215	MAP3K3	4.80446	3730	ANOS1	3.41754	8877	SPHK1
23321	TRIM2	4.80025	56967	C14orf132	3.41722	23630	KCNE5
256472	TMEM151A	4.79797	3921	RPSA	3.41544	2565	GABRG1
26509	MYOF	4.79695	7741	ZSCAN26	3.40993	9454	HOMER3
9037	SEMA5A	4.78207	84125	LRRIQ1	3.40966	56967	C14orf132
283651	HMGN2P46	4.77254	9177	HTR3B	3.40615	7169	TPM2
1318	SLC31A2	4.76409	2042	EPHA3	3.40235	54538	ROBO4
285464	CRIPAK	4.73879	127602	DNAH14	3.39461	9312	KCNB2
4005	LMO2	4.72838	1006	CDH8	3.38218	348013	TMEM255B
63901	FAM111A	4.72708	114299	PALM2	3.37505	84083	ZRANB3
23753	SDF2L1	4.71567	170850	KCNG3	3.37121	151195	CCNYL1
10312	TCIRG1	4.70696	257194	NEGR1	3.36657	79929	MAP6D1
7145	TNS1	4.70555	10939	AFG3L2	3.34886	84250	SLF1
4122	MAN2A2	4.68382	80298	MTERF2	3.34653	122622	ADSSL1
55857	KIZ	4.67226	26225	ARL5A	3.34099	94	ACVRL1
92017	SNX29	4.67163	4948	OCA2	3.33807	79442	LRRC2
23593	HEBP2	4.66142	1499	CTNNB1	3.33783	57541	ZNF398
11342	RNF13	4.65832	55790	CSGALNACT1	3.32526	10901	DHRS4
4148	MATN3	4.6483	494470	RNF165	3.32317	9429	ABCG2
4157	MC1R	4.64375	100000000	SNHG8	3.31775	5091	PC
727936	GXYLT2	4.63405	65982	ZSCAN18	3.30896	4948	OCA2
3316	HSPB2	4.61486	9607	CARTPT	3.30679	255631	COL24A1
3123	HLA-DRB1	4.60959	817	CAMK2D	3.29618	57465	TBC1D24
8546	AP3B1	4.60822	27247	NFU1	3.29573	151393	RMDN2
100507436	MICA	4.60086	57451	TENM2	3.29476	858	CAV2
2800	GOLGA1	4.59509	79898	ZNF613	3.29027	7342	UBP1
23359	FAM189A1	4.59484	80055	PGAP1	3.28749	84735	CNDP1
54454	ATAD2B	4.58337	133686	NADK2	3.28513	2823	GPM6A
6887	TAL2	4.56952	53358	SHC3	3.28224	6236	RRAD
122622	ADSSL1	4.56683	55915	LANCL2	3.28046	80176	SPSB1
100289341	MAN1B1-AS1	4.56463	124739	USP43	3.27812	79805	VASH2
81888	HYI	4.56347	54566	EPB41L4B	3.27808	5621	PRNP
9603	NFE2L3	4.56279	389073	C2orf80	3.27691	9630	GNA14
9731	CEP104	4.54252	114926	SMIM19	3.27527	55679	LIMS2
64084	CLSTN2	4.53772	3183	HNRNPC	3.27336	118429	ANTXR2
326	AIRE	4.52622	401494	HACD4	3.26908	29886	SNX8
79887	PLBD1	4.52067	117245	HRASLS5	3.26697	25825	BACE2
79053	ALG8	4.50312	6146	RPL22	3.26051	10302	SNAPC5
11138	TBC1D8	4.50039	51375	SNX7	3.25994	4616	GADD45B
26298	EHF	4.49701	3981	LIG4	3.25793	80059	LRRTM4
4852	NPY	4.49279	9411	ARHGAP29	3.25457	2869	GRK5
2632	GBE1	4.48972	1289	COL5A1	3.25453	9051	PSTPIP1
10585	POMT1	4.48066	5795	PTPRJ	3.25152	63027	SLC22A23
5294	PIK3CG	4.48037	57678	GPAM	3.25093	967	CD63
3115	HLA-DPB1	4.47049	54112	GPR88	3.24932	4547	MTTP
64919	BCL11B	4.46973	51280	GOLM1	3.24928	2634	GBP2
23677	SH3BP4	4.46315	117	ADCYAP1R1	3.24697	1069	CETN2
7832	BTG2	4.45788	11188	NISCH	3.24672	94233	OPN4
5136	PDE1A	4.45419	22797	TFEC	3.23704	92241	RCSD1
84752	B3GNT9	4.4533	116135	LRRC3B	3.23563	7037	TFRC
155185	AMZ1	4.45161	63893	UBE2O	3.23258	3624	INHBA
1735	DIO3	4.44415	7695	ZNF136	3.23155	5768	QSOX1
130271	PLEKHH2	4.44353	92241	RCSD1	3.23085	93986	FOXP2
825	CAPN3	4.44352	2288	FKBP4	3.22711	22941	SHANK2
57188	ADAMTSL3	4.44268	85021	REPS1	3.22191	27237	ARHGEF16
4072	EPCAM	4.44121	55056	GABPB1-IT1	3.2209	5361	PLXNA1
4258	MGST2	4.4395	2869	GRK5	3.21864	6272	SORT1
4008	LMO7	4.43572	79016	DDA1	3.2073	81544	GDPD5
8692	HYAL2	4.43493	54843	SYTL2	3.20692	55160	ARHGEF10L
57122	NUP107	4.42695	349152	DPY19L2P2	3.20068	115426	UHRF2
81576	CCDC130	4.42293	221078	NSUN6	3.19365	6653	SORL1
972	CD74	4.4177	84623	KIRREL3	3.1861	5547	PRCP
4703	NEB	4.4161	123720	WHAMM	3.18405	129450	TYW5
9051	PSTPIP1	4.41196	9262	STK17B	3.18321	6482	ST3GAL1
3384	ICAM2	4.40604	164832	LONRF2	3.18228	60484	HAPLN2
3249	HPN	4.40079	199223	TTC21A	3.17755	9177	HTR3B
5794	PTPRH	4.39898	285989	ZNF789	3.17704	2555	GABRA2
2317	FLNB	4.39451	7559	ZNF12	3.17332	285755	PPIL6
3957	LGALS2	4.38005	5621	PRNP	3.16542	5795	PTPRJ
253582	TMEM244	4.37859	5783	PTPN13	3.15995	283143	LINC00900
348013	TMEM255B	4.37821	3800	KIF5C	3.15972	7975	MAFK
10903	MTMR11	4.36587	163227	ZNF100	3.15675	477	ATP1A2
256356	GK5	4.36268	5915	RARB	3.15603	90634	N4BP2L1
10365	KLF2	4.35248	93986	FOXP2	3.14634	3688	ITGB1
6890	TAP1	4.34993	284129	SLC26A11	3.138	2828	GPR4
56971	CEACAM19	4.34707	5063	PAK3	3.12904	400745	SH2D5
23089	PEG10	4.34703	136	ADORA2B	3.11634	6866	TAC3
6281	S100A10	4.33738	55450	CAMK2N1	3.11249	5932	RBBP8
27319	BHLHE22	4.33691	4745	NELL1	3.11058	1718	DHCR24
10512	SEMA3C	4.3356	5172	SLC26A4	3.11033	81573	ANKRD13C
8273	SLC10A3	4.32984	54543	TOMM7	3.10424	11197	WIF1
8612	PLPP2	4.31714	11052	CPSF6	3.09653	6513	SLC2A1
81575	APOLD1	4.31332	51667	NUB1	3.09609	2152	F3
79805	VASH2	4.30318	2897	GRIK1	3.09522	4217	MAP3K5
1201	CLN3	4.30297	116988	AGAP3	3.09371	4745	NELL1
3135	HLA-G	4.30155	7342	UBP1	3.08985	29095	ORMDL2
171546	SPTSSA	4.27158	84250	SLF1	3.08975	6347	CCL2
51186	TCEAL9	4.26878	6935	ZEB1	3.08453	10752	CHL1
3151	HMGN2	4.26835	3358	HTR2C	3.07622	2268	FGR
258010	SVIP	4.26192	8001	GLRA3	3.07535	117245	HRASLS5
23325	WASHC4	4.24085	10533	ATG7	3.07213	1392	CRH
4892	NRAP	4.23736	284323	ZNF780A	3.06428	258010	SVIP
10171	RCL1	4.22903	221981	THSD7A	3.06125	10318	TNIP1
1307	COL16A1	4.21963	56034	PDGFC	3.05943	389432	SAMD5
220441	RNF152	4.21892	1525	CXADR	3.05714	7434	VIPR2
220382	FAM181B	4.21633	54503	ZDHHC13	3.05623	53358	SHC3
4547	MTTP	4.19362	129450	TYW5	3.05614	27254	CSDC2
3028	HSD17B10	4.184	5756	TWF1	3.05391	84525	HOPX
1717	DHCR7	4.17142	901	CCNG2	3.05073	10886	NPFFR2
23398	PPWD1	4.17007	6093	ROCK1	3.04947	57453	DSCAML1
642938	FAM196A	4.16783	728882	FAM182B	3.04631	7122	CLDN5
23589	CARHSP1	4.16094	81831	NETO2	3.03667	79156	PLEKHF1
23539	SLC16A8	4.16052	386618	KCTD4	3.03434	5918	RARRES1
157638	FAM84B	4.15156	23002	DAAM1	3.03203	9570	GOSR2
27436	EML4	4.15103	7025	NR2F1	3.021	51308	REEP2
51291	GMIP	4.14259	221303	FAM162B	3.01611	23321	TRIM2
282973	JAKMIP3	4.12919	503693	LOH12CR2	3.01017	4234	METTL1
27242	TNFRSF21	4.12013	2018	EMX2	3.00818	93109	TMEM44
84915	FAM222A	4.11923	5889	RAD51C	3.00727	57165	GJC2
56246	MRAP	4.11734	85478	CCDC65	3.0054	8527	DGKD
307	ANXA4	4.11668	26166	RGS22	3.00538	6876	TAGLN
84936	ZFYVE19	4.06974	23180	RFTN1	3.00038	55644	OSGEP
4610	MYCL	4.06914	4718	NDUFC2	2.99828	27087	B3GAT1
5090	PBX3	4.06515	7762	ZNF215	2.99557	7060	THBS4
159686	CFAP58	4.06238	641649	TMEM91	2.9949	204	AK2
2593	GAMT	4.06066	10097	ACTR2	2.98668	2182	ACSL4
54875	CNTLN	4.04599	135228	CD109	2.98469	84626	KRBA1
10446	LRRN2	4.0457	121053	C12orf45	2.98454	85021	REPS1
79144	PPDPF	4.04043	80778	ZNF34	2.98272	8611	PLPP1
80824	DUSP16	4.03145	6612	SUMO3	2.98059	64150	DIO3OS
393	ARHGAP4	4.03086	10943	MSL3	2.97828	93587	TRMT10A
79660	PPP1R3B	4.02635	27115	PDE7B	2.97065	1728	NQO1
1770	DNAH9	4.02588	10673	TNFSF13B	2.96419	114926	SMIM19
5860	QDPR	4.02431	116224	FAM122A	2.9601	7741	ZSCAN26
2268	FGR	4.01941	6691	SPINK2	2.95825	79722	ANKRD55
64097	EPB41L4A	4.01309	1949	EFNB3	2.95736	22875	ENPP4
85445	CNTNAP4	4.00967	33	ACADL	2.95329	7123	CLEC3B
10100	TSPAN2	4.00875	8569	MKNK1	2.95117	171019	ADAMTS19
8786	RGS11	4.00545	64744	SMAP2	2.94847	5063	PAK3
5980	REV3L	4.00359	4217	MAP3K5	2.94799	81831	NETO2
3624	INHBA	3.99526	128553	TSHZ2	2.94629	92304	SCGB3A1
57406	ABHD6	3.99504	147699	PPM1N	2.94575	23452	ANGPTL2
3691	ITGB4	3.98796	7347	UCHL3	2.94049	55915	LANCL2
4176	MCM7	3.98686	643037	C11orf97	2.92943	5606	MAP2K3
8862	APLN	3.9833	81611	ANP32E	2.92733	3843	IPO5
4921	DDR2	3.97969	64850	ETNPPL	2.92696	963	CD53
5547	PRCP	3.97215	27152	INTU	2.92671	6275	S100A4
10535	RNASEH2A	3.95856	2911	GRM1	2.92666	5794	PTPRH
4616	GADD45B	3.94918	4043	LRPAP1	2.9192	84620	ST6GAL2
23406	COTL1	3.94899	92558	BICDL1	2.91758	6533	SLC6A6
6533	SLC6A6	3.94802	9667	SAFB2	2.91317	256472	TMEM151A
83690	CRISPLD1	3.9429	91703	ACY3	2.91105	7942	TFEB
6658	SOX3	3.94202	345557	PLCXD3	2.91069	307	ANXA4
1466	CSRP2	3.93498	84215	ZNF541	2.90987	3316	HSPB2
3665	IRF7	3.93404	9900	SV2A	2.90676	1501	CTNND2
301	ANXA1	3.92109	338773	TMEM119	2.90601	34	ACADM
9951	HS3ST4	3.91677	128977	C22orf39	2.90328	2705	GJB1
8625	RFXANK	3.91322	57596	BEGAIN	2.90269	1730	DIAPH2
8857	FCGBP	3.91218	57699	CPNE5	2.90045	221476	PI16
164633	CABP7	3.91076	7673	ZNF222	2.90027	57209	ZNF248
54587	MXRA8	3.9086	5932	RBBP8	2.89999	3361	HTR5A
60437	CDH26	3.90664	220202	ATOH7	2.897	1428	CRYM
254427	PROSER2	3.89958	55614	KIF16B	2.89312	5889	RAD51C
29775	CARD10	3.88299	3843	IPO5	2.88893	2897	GRIK1
4286	MITF	3.87975	79608	RIC3	2.88673	8273	SLC10A3
126129	CPT1C	3.87792	8028	MLLT10	2.88213	1278	COL1A2
8516	ITGA8	3.87502	57559	STAMBPL1	2.87861	8507	ENC1
3014	H2AFX	3.8715	844	CASQ1	2.87465	3679	ITGA7
51673	TPPP3	3.86817	29	ABR	2.87463	285600	KIAA0825
6275	S100A4	3.84858	285598	ARL10	2.87406	63876	PKNOX2
4017	LOXL2	3.84824	9615	GDA	2.87192	389332	SMIM32
26471	NUPR1	3.84717	283143	LINC00900	2.86917	80346	REEP4
871	SERPINH1	3.83873	2152	F3	2.86502	8821	INPP4B
201625	DNAH12	3.82081	5891	MOK	2.86026	253832	ZDHHC20
192669	AGO3	3.81281	91603	ZNF830	2.85948	201780	SLC10A4
92162	TMEM88	3.80394	64805	P2RY12	2.85636	976	ADGRE5
6016	RIT1	3.79941	51143	DYNC1LI1	2.85293	254102	EHBP1L1
48	ACO1	3.79621	22924	MAPRE3	2.85147	55766	H2AFJ
27237	ARHGEF16	3.79424	5874	RAB27B	2.84896	4286	MITF
2760	GM2A	3.79422	6665	SOX15	2.84855	374291	NDUFS7
83938	LRMDA	3.79121	5569	PKIA	2.84702	5995	RGR
51720	UIMC1	3.78848	6854	SYN2	2.84649	6935	ZEB1
80309	SPHKAP	3.78609	5176	SERPINF1	2.84615	124359	CDYL2
4736	RPL10A	3.78268	10137	RBM12	2.84452	79660	PPP1R3B
3122	HLA-DRA	3.78069	54468	MIOS	2.84111	207107	SFTA1P
85366	MYLK2	3.77658	1060	CENPC	2.83919	1479	CSTF3
10021	HCN4	3.77558	4205	MEF2A	2.83497	3991	LIPE
161931	ADAD2	3.77046	149076	ZNF362	2.83458	949	SCARB1
308	ANXA5	3.76587	6129	RPL7	2.83118	23052	ENDOD1
91543	RSAD2	3.76359	57544	TXNDC16	2.82522	79887	PLBD1
80305	TRABD	3.76308	9348	NDST3	2.82463	51143	DYNC1LI1
51226	COPZ2	3.76284	51187	RSL24D1	2.82204	196883	ADCY4
9104	RGN	3.76143	1728	NQO1	2.81996	54468	MIOS
1915	EEF1A1	3.74821	123355	LRRC28	2.81723	2288	FKBP4
284415	VSTM1	3.74172	9077	DIRAS3	2.81147	133121	ENPP6
10866	HCP5	3.73978	55086	CXorf57	2.81078	285382	C3orf70
115817	DHRS1	3.7384	146223	CMTM4	2.80662	9589	WTAP
2070	EYA4	3.73452	29799	YPEL1	2.80634	3800	KIF5C
79156	PLEKHF1	3.73414	5409	PNMT	2.80305	5019	OXCT1
6907	TBL1X	3.73323	22941	SHANK2	2.79877	29	ABR
57452	GALNT16	3.72664	5991	RFX3	2.79722	284323	ZNF780A
221294	NT5DC1	3.72635	8567	MADD	2.78536	23429	RYBP
91624	NEXN	3.7197	84083	ZRANB3	2.78151	79993	ELOVL7
9948	WDR1	3.70855	79178	THTPA	2.77803	79657	RPAP3
118738	ZNF488	3.70578	51339	DACT1	2.77767	387496	RASL11A
2014	EMP3	3.70523	25907	TMEM158	2.77685	92715	DPH7
6663	SOX10	3.70358	338811	FAM19A2	2.77675	116496	FAM129A
29997	NOP53	3.6977	196394	AMN1	2.77544	150356	CHADL
10435	CDC42EP2	3.6976	2918	GRM8	2.77444	220906	WAC-AS1
6575	SLC20A2	3.69741	9589	WTAP	2.77241	9766	SUSD6
2339	FNTA	3.69664	27086	FOXP1	2.76723	8871	SYNJ2
8739	HRK	3.69423	441631	TSPAN11	2.76719	7306	TYRP1
10178	TENM1	3.69256	79012	CAMKV	2.76526	55790	CSGALNACT1
8218	CLTCL1	3.68908	151393	RMDN2	2.76483	4629	MYH11
91156	IGFN1	3.68093	7325	UBE2E2	2.76405	83878	USHBP1
8871	SYNJ2	3.67493	858	CAV2	2.76251	164832	LONRF2
9473	THEMIS2	3.66567	221421	RSPH9	2.75937	582	BBS1
9630	GNA14	3.66362	27072	VPS41	2.74821	2307	FOXS1
56164	STK31	3.65903	84684	INSM2	2.74441	79874	RABEP2
3106	HLA-B	3.6568	10965	ACOT2	2.73955	811	CALR
57519	STARD9	3.65451	2596	GAP43	2.73031	643155	SMIM15
55556	ENOSF1	3.64763	81573	ANKRD13C	2.72995	8508	NIPSNAP1
133121	ENPP6	3.64689	8574	AKR7A2	2.72666	64834	ELOVL1
1129	CHRM2	3.64584	171019	ADAMTS19	2.725	7068	THRB
2687	GGT5	3.64538	441168	CALHM6	2.72407	7360	UGP2
5689	PSMB1	3.64435	57541	ZNF398	2.72402	1396	CRIP1
10627	MYL12A	3.64367	124359	CDYL2	2.72335	79001	VKORC1
4756	NEO1	3.643	6304	SATB1	2.72	10943	MSL3
57194	ATP10A	3.63498	89958	SAPCD2	2.70004	146223	CMTM4
1856	DVL2	3.63361	162966	ZNF600	2.69854	494470	RNF165
10487	CAP1	3.63249	112495	GTF3C6	2.69812	22999	RIMS1
9404	LPXN	3.63132	56122	PCDHB14	2.69635	901	CCNG2
116496	FAM129A	3.63084	1069	CETN2	2.69318	50937	CDON
55937	APOM	3.61213	8671	SLC4A4	2.69313	6334	SCN8A
4174	MCM5	3.60881	10962	MLLT11	2.68725	80212	CCDC92
367	AR	3.60318	55742	PARVA	2.68627	388272	C16orf87
5606	MAP2K3	3.60147	9055	PRC1	2.68471	11118	BTN3A2
59352	LGR6	3.59637	57533	TBC1D14	2.6794	9698	PUM1
2882	GPX7	3.59475	50937	CDON	2.67293	124222	PAQR4
60492	CCDC90B	3.5928	6201	RPS7	2.67272	54877	ZCCHC2
3707	ITPKB	3.59278	10443	N4BP2L2	2.67204	1717	DHCR7
7402	UTRN	3.59026	27087	B3GAT1	2.66782	366	AQP9
93109	TMEM44	3.5844	7077	TIMP2	2.66606	10105	PPIF
84253	GARNL3	3.58194	819	CAMLG	2.66552	51043	ZBTB7B
30850	CDR2L	3.58008	4856	NOV	2.66418	57575	PCDH10
120425	JAML	3.57843	5723	PSPH	2.66227	57605	PITPNM2
92745	SLC38A5	3.57642	963	CD53	2.65964	117248	GALNT15
1043	CD52	3.57254	79846	CFAP69	2.65702	3231	HOXD1
55244	SLC47A1	3.5605	466	ATF1	2.65065	205860	TRIML2
79447	PAGR1	3.55815	57338	JPH3	2.64818	3838	KPNA2
2286	FKBP2	3.55746	54550	NECAB2	2.64705	22933	SIRT2
8777	MPDZ	3.55515	285605	DTWD2	2.6446	1434	CSE1L
57623	ZFAT	3.54145	3776	KCNK2	2.64328	57188	ADAMTSL3
23412	COMMD3	3.536	794	CALB2	2.63929	6900	CNTN2
347734	SLC35B2	3.53156	57002	YAE1D1	2.63912	221061	FAM171A1
100270746	LOC100270746	3.53	57504	MTA3	2.63752	100113407	TMEM170B
967	CD63	3.52649	7469	NELFA	2.63724	6575	SLC20A2
27163	NAAA	3.51178	10752	CHL1	2.63679	9725	TMEM63A
105	ADARB2	3.51176	646627	LYPD8	2.63559	57338	JPH3
6856	SYPL1	3.50453	6751	SSTR1	2.63458	144402	CPNE8
6810	STX4	3.50447	205327	C2orf69	2.63363	65979	PHACTR4
55341	LSG1	3.49188	79722	ANKRD55	2.62849	55450	CAMK2N1
4126	MANBA	3.48887	1729	DIAPH1	2.62758	79033	ERI3
4172	MCM3	3.48833	167555	FAM151B	2.62346	57530	CGN
7038	TG	3.48808	643155	SMIM15	2.62043	7126	TNFAIP1
2635	GBP3	3.48514	63920	ZBED8	2.62024	3691	ITGB4
84898	PLXDC2	3.48483	145508	CEP128	2.62006	6446	SGK1
7223	TRPC4	3.47718	27328	PCDH11X	2.61962	116988	AGAP3
284207	METRNL	3.47693	477	ATP1A2	2.61842	10655	DMRT2
1302	COL11A2	3.47199	6506	SLC1A2	2.61743	2950	GSTP1
57521	RPTOR	3.47192	3613	IMPA2	2.61427	4552	MTRR
9639	ARHGEF10	3.46795	11197	WIF1	2.6115	5791	PTPRE
6332	SCN7A	3.46249	1501	CTNND2	2.60799	11342	RNF13
92304	SCGB3A1	3.4623	6017	RLBP1	2.6006	134549	SHROOM1
8324	FZD7	3.46059	286077	FAM83H	2.59903	466	ATF1
7424	VEGFC	3.4588	127703	C1orf216	2.5968	284119	CAVIN1
133	ADM	3.45291	339479	BRINP3	2.59547	3665	IRF7
2914	GRM4	3.45171	79042	TSEN34	2.59416	10097	ACTR2
2012	EMP1	3.45142	4604	MYBPC1	2.59389	9348	NDST3
4552	MTRR	3.44864	150946	GAREM2	2.59279	1028	CDKN1C
7123	CLEC3B	3.44755	7013	TERF1	2.58427	642280	ZNF876P
93587	TRMT10A	3.44645	22986	SORCS3	2.58276	85366	MYLK2
220001	VWCE	3.44408	100000000	TMEM170B	2.58066	25927	CNRIP1
60485	SAV1	3.44182	132946	ARL9	2.57944	6663	SOX10
567	B2M	3.43486	283284	IGSF22	2.57795	4099	MAG
116328	C8orf34	3.43188	3361	HTR5A	2.57658	120425	JAML
80307	FER1L4	3.42864	23418	CRB1	2.5764	7018	TF
64859	NABP1	3.42814	1534	CYB561	2.5758	6810	STX4
9723	SEMA3E	3.42674	7975	MAFK	2.57514	255877	BCL6B
79962	DNAJC22	3.42665	340348	TSPAN33	2.57362	84898	PLXDC2
93663	ARHGAP18	3.42328	10606	PAICS	2.57245	286077	FAM83H
3119	HLA-DQB1	3.42016	63876	PKNOX2	2.57088	1755	DMBT1
26136	TES	3.41761	6249	CLIP1	2.57013	3613	IMPA2
1240	CMKLR1	3.41411	26273	FBXO3	2.56975	5653	KLK6
23052	ENDOD1	3.4075	51668	HSPB11	2.56889	79077	DCTPP1
147	ADRA1B	3.39959	85443	DCLK3	2.56335	10972	TMED10
3134	HLA-F	3.39337	84217	ZMYND12	2.56241	115677	NOSTRIN
220929	ZNF438	3.39301	8536	CAMK1	2.56167	347734	SLC35B2
81544	GDPD5	3.39057	120892	LRRK2	2.55697	3433	IFIT2
23213	SULF1	3.38116	55359	STYK1	2.5534	57002	YAE1D1
2766	GMPR	3.37723	55582	KIF27	2.55018	6696	SPP1
4986	OPRK1	3.3681	100000000	LOC100288911	2.54924	27072	VPS41
3145	HMBS	3.36462	1052	CEBPD	2.54335	10533	ATG7
90050	FAM181A	3.36231	343990	KIAA1211L	2.54165	10715	CERS1
6297	SALL2	3.36062	92949	ADAMTSL1	2.53824	91452	ACBD5
201456	FBXO15	3.34864	79039	DDX54	2.53566	9514	GAL3ST1
115207	KCTD12	3.34317	2119	ETV5	2.53484	5630	PRPH
84131	CEP78	3.34012	84898	PLXDC2	2.53453	64093	SMOC1
255877	BCL6B	3.33491	57817	HAMP	2.53276	1284	COL4A2
11037	STON1	3.33414	10681	GNB5	2.52496	2596	GAP43
221927	BRAT1	3.33301	3005	H1F0	2.52166	343263	MYBPHL
51074	APIP	3.329	5570	PKIB	2.52	4257	MGST1
64072	CDH23	3.32813	23119	HIC2	2.51603	2911	GRM1
56925	LXN	3.32169	79822	ARHGAP28	2.51535	5655	KLK10
83714	NRIP2	3.32139	10562	OLFM4	2.51446	5814	PURB
5091	PC	3.31543	23270	TSPYL4	2.51386	10487	CAP1
5791	PTPRE	3.31049	57575	PCDH10	2.5137	254427	PROSER2
29095	ORMDL2	3.30949	25840	METTL7A	2.51267	9071	CLDN10
80036	TRPM3	3.29899	23362	PSD3	2.5113	6507	SLC1A3
92399	MRRF	3.29868	7360	UGP2	2.50489	51002	TPRKB
5199	CFP	3.29734	29886	SNX8	2.49662	7450	VWF
92340	PRR29	3.28953	400745	SH2D5	2.49484	1488	CTBP2
7936	NELFE	3.28646	4968	OGG1	2.49318	8787	RGS9
3978	LIG1	3.28643	64168	NECAB1	2.49293	8997	KALRN
1632	ECI1	3.28635	5156	PDGFRA	2.49234	83707	TRPT1
362	AQP5	3.28482	343263	MYBPHL	2.49209	10058	ABCB6
176	ACAN	3.28083	2823	GPM6A	2.48803	92558	BICDL1
23564	DDAH2	3.27762	55083	KIF26B	2.48779	64168	NECAB1
23452	ANGPTL2	3.27191	5740	PTGIS	2.48502	97	ACYP1
22875	ENPP4	3.27147	3840	KPNA4	2.48267	10947	AP3M2
22897	CEP164	3.27135	203111	ERICH5	2.48128	414152	C10orf105
79758	DHRS12	3.27078	4685	NCAM2	2.48014	55281	TMEM140
9429	ABCG2	3.26417	151195	CCNYL1	2.47987	121642	ALKBH2
387	RHOA	3.26404	9734	HDAC9	2.47659	3014	H2AFX
1	A1BG	3.25856	80232	WDR26	2.47243	80216	ALPK1
64132	XYLT2	3.2572	51306	FAM13B	2.46979	23270	TSPYL4
25989	ULK3	3.25252	5995	RGR	2.46582	3752	KCND3
4016	LOXL1	3.24738	9570	GOSR2	2.46565	132720	FAM241A
64374	SIL1	3.24658	196383	RILPL2	2.46037	92370	PXYLP1
23087	TRIM35	3.24269	2564	GABRE	2.45973	9575	CLOCK
2330	FMO5	3.24207	171546	SPTSSA	2.45928	2257	FGF12
10371	SEMA3A	3.23823	10090	UST	2.45871	64744	SMAP2
255743	NPNT	3.2322	283417	DPY19L2	2.45639	84701	COX4I2
1427	CRYGS	3.22876	366	AQP9	2.45596	343990	KIAA1211L
140578	CHODL	3.22803	55967	NDUFA12	2.45247	6050	RNH1
5121	PCP4	3.22769	716	C1S	2.4519	23101	MCF2L2
55679	LIMS2	3.22283	34	ACADM	2.4476	341056	LOC341056
1284	COL4A2	3.21696	2182	ACSL4	2.446	2687	GGT5
348093	RBPMS2	3.213	254102	EHBP1L1	2.44566	5891	MOK
563	AZGP1	3.21027	3798	KIF5A	2.44375	93426	SYCE1
246213	SLC17A8	3.20984	201780	SLC10A4	2.44106	844	CASQ1
29880	ALG5	3.20585	9495	AKAP5	2.43981	56929	FEM1C
84109	QRFPR	3.20528	2968	GTF2H4	2.43923	338328	GPIHBP1
677	ZFP36L1	3.20032	58157	NGB	2.43596	56246	MRAP
27040	LAT	3.19614	728392	LOC728392	2.43275	1960	EGR3
79813	EHMT1	3.19234	3739	KCNA4	2.4301	4157	MC1R
1263	PLK3	3.19072	2257	FGF12	2.42962	23753	SDF2L1
837	CASP4	3.18955	254065	BRWD3	2.4285	1121	CHM
124152	IQCK	3.18377	8821	INPP4B	2.42392	26047	CNTNAP2
9013	TAF1C	3.18298	1392	CRH	2.42161	4815	NINJ2
92370	PXYLP1	3.18255	7204	TRIO	2.42151	3981	LIG4
84552	PARD6G	3.17978	64216	TFB2M	2.41208	23632	CA14
85301	COL27A1	3.17568	55617	TASP1	2.41152	1785	DNM2
81558	FAM117A	3.16024	6326	SCN2A	2.41077	11135	CDC42EP1
252983	STXBP4	3.16013	7582	ZNF33B	2.41015	1947	EFNB1
3990	LIPC	3.15839	3717	JAK2	2.40643	115584	SLC5A11
9911	TMCC2	3.1565	55117	SLC6A15	2.39479	8692	HYAL2
79663	HSPBAP1	3.15648	9643	MORF4L2	2.39324	825	CAPN3
4324	MMP15	3.15624	97	ACYP1	2.39156	84915	FAM222A
641700	ECSCR	3.15261	9655	SOCS5	2.38239	7579	ZSCAN20
2	A2M	3.1502	57728	WDR19	2.38164	8459	TPST2
1192	CLIC1	3.14982	401145	CCSER1	2.38113	64762	GAREM1
55079	FEZF2	3.14806	1947	EFNB1	2.37834	79856	SNX22
51043	ZBTB7B	3.14703	80258	EFHC2	2.37778	3028	HSD17B10
23148	NACAD	3.14254	6637	SNRPG	2.37598	8536	CAMK1
3429	IFI27	3.13786	8997	KALRN	2.37364	284207	METRNL
65010	SLC26A6	3.13214	5814	PURB	2.37086	118442	GPR62
9766	SUSD6	3.13059	9253	NUMBL	2.3699	6326	SCN2A
1727	CYB5R3	3.12538	207107	SFTA1P	2.36837	2915	GRM5
3137	HLA-J	3.12517	3752	KCND3	2.36659	57817	HAMP
56937	PMEPA1	3.12057	7322	UBE2D2	2.36533	2027	ENO3
154791	FMC1	3.11886	3093	UBE2K	2.36458	1573	CYP2J2
374291	NDUFS7	3.11836	22973	LAMB2P1	2.364	55129	ANO10
1278	COL1A2	3.11819	10947	AP3M2	2.36056	3397	ID1
30	ACAA1	3.11654	100000000	DPY19L1P1	2.35917	136	ADORA2B
84913	ATOH8	3.11145	79077	DCTPP1	2.35807	5991	RFX3
5333	PLCD1	3.10766	24141	LAMP5	2.35805	4669	NAGLU
7726	TRIM26	3.10061	255101	CFAP65	2.35746	728882	FAM182B
6503	SLA	3.0966	65992	DDRGK1	2.35676	347731	LRRTM3
1434	CSE1L	3.09394	8507	ENC1	2.35554	727936	GXYLT2
54538	ROBO4	3.08961	117178	SSX2IP	2.35485	6035	RNASE1
23061	TBC1D9B	3.08167	84881	RPUSD4	2.35261	3563	IL3RA
66005	CHID1	3.08016	3030	HADHA	2.34502	7559	ZNF12
90231	KIAA2013	3.07209	4121	MAN1A1	2.34468	1267	CNP
3600	IL15	3.07128	387119	CEP85L	2.34156	1525	CXADR
10267	RAMP1	3.06606	5330	PLCB2	2.33981	3093	UBE2K
222537	HS3ST5	3.06535	84515	MCM8	2.33955	9495	AKAP5
55281	TMEM140	3.06226	7306	TYRP1	2.33936	26136	TES
5245	PHB	3.05882	51322	WAC	2.33894	8612	PLPP2
3612	IMPA1	3.05662	4257	MGST1	2.33765	56952	PRTFDC1
133418	EMB	3.05617	9071	CLDN10	2.33053	26509	MYOF
7579	ZSCAN20	3.05311	56929	FEM1C	2.32715	2670	GFAP
330	BIRC3	3.05069	5792	PTPRF	2.32545	144132	DNHD1
8738	CRADD	3.04272	2776	GNAQ	2.32391	196394	AMN1
163183	SYNE4	3.04111	5452	POU2F2	2.32309	9507	ADAMTS4
10795	ZNF268	3.0367	9575	CLOCK	2.32058	79957	PAQR6
51364	ZMYND10	3.03614	80173	IFT74	2.3204	8625	RFXANK
4641	MYO1C	3.0275	6507	SLC1A3	2.31731	1534	CYB561
4931	NVL	3.0254	51002	TPRKB	2.31358	55144	LRRC8D
221061	FAM171A1	3.02375	3563	IL3RA	-2.31848	128866	CHMP4B
10600	USP16	3.01657	79956	ERMP1	-2.31873	11322	TMC6
1004	CDH6	3.01229	92370	PXYLP1	-2.31956	57544	TXNDC16
55323	LARP6	3.0116	8459	TPST2	-2.3235	10681	GNB5
9918	NCAPD2	3.00847	254427	PROSER2	-2.32469	9603	NFE2L3
55033	FKBP14	3.00665	3760	KCNJ3	-2.32784	54933	RHBDL2
5502	PPP1R1A	3.00425	83593	RASSF5	-2.32832	6697	SPR
157753	TMEM74	3.00177	10058	ABCB6	-2.32855	27247	NFU1
80271	ITPKC	3.00171	6041	RNASEL	-2.33164	6304	SATB1
154215	NKAIN2	2.9979	6334	SCN8A	-2.33234	55083	KIF26B
6482	ST3GAL1	2.99752	2254	FGF9	-2.33265	116362	RBP7
204	AK2	2.9945	54836	BSPRY	-2.3328	9925	ZBTB5
2348	FOLR1	2.99248	84626	KRBA1	-2.33747	8717	TRADD
79993	ELOVL7	2.98971	1113	CHGA	-2.34029	120892	LRRK2
64747	MFSD1	2.98596	2027	ENO3	-2.34081	116224	FAM122A
6386	SDCBP	2.97214	1488	CTBP2	-2.34253	4122	MAN2A2
9842	PLEKHM1	2.97162	105	ADARB2	-2.34811	29950	SERTAD1
84957	RELT	2.97024	6988	TCTA	-2.34877	256435	ST6GALNAC3
1073	CFL2	2.96821	26136	TES	-2.36398	84504	NKX6-2
594855	CPLX3	2.96772	9120	SLC16A6	-2.36419	171546	SPTSSA
83982	IFI27L2	2.95888	349667	RTN4RL2	-2.36498	1318	SLC31A2
4267	CD99	2.95802	3014	H2AFX	-2.3692	29103	DNAJC15
1009	CDH11	2.95134	25941	TPGS2	-2.36978	117178	SSX2IP
6876	TAGLN	2.95051	114818	KLHL29	-2.37654	23412	COMMD3
344838	PAQR9	2.9478	23111	SPART	-2.3812	9918	NCAPD2
9903	KLHL21	2.94631	4782	NFIC	-2.3839	9639	ARHGEF10
26873	OPLAH	2.94319	6676	SPAG4	-2.38442	79894	ZNF672
79745	CLIP4	2.938	59	ACTA2	-2.38547	64097	EPB41L4A
9592	IER2	2.93643	10398	MYL9	-2.3856	3249	HPN
94	ACVRL1	2.93411	6541	SLC7A1	-2.38592	85407	NKD1
79180	EFHD2	2.93144	10988	METAP2	-2.38735	10628	TXNIP
54741	LEPROT	2.93019	54509	RHOF	-2.39106	10435	CDC42EP2
51564	HDAC7	2.92688	728448	PPIEL	-2.39349	10083	USH1C
80230	RUFY1	2.92551	158326	FREM1	-2.39616	55617	TASP1
5947	RBP1	2.92497	55281	TMEM140	-2.40067	25941	TPGS2
55268	ECHDC2	2.92269	1573	CYP2J2	-2.40593	51322	WAC
55023	PHIP	2.92222	8646	CHRD	-2.40863	284018	C17orf58
60386	SLC25A19	2.92059	3892	KRT86	-2.40909	84872	ZC3H10
79001	VKORC1	2.91825	128486	FITM2	-2.40944	3739	KCNA4
57162	PELI1	2.91804	752	FMNL1	-2.41042	8671	SLC4A4
8631	SKAP1	2.91766	1414	CRYBB1	-2.41146	6017	RLBP1
146705	TEPSIN	2.91314	140459	ASB6	-2.41292	51187	RSL24D1
119559	SFXN4	2.91056	3787	KCNS1	-2.41538	3964	LGALS8
3872	KRT17	2.90302	967	CD63	-2.41822	105	ADARB2
9638	FEZ1	2.8979	9064	MAP3K6	-2.42963	1410	CRYAB
7169	TPM2	2.89662	132332	TMEM155	-2.43745
10293	TRAIP	2.88664	3665	IRF7	-2.43952
2895	GRID2	2.88495	429	ASCL1	-2.44051
3563	IL3RA	2.88127	55160	ARHGEF10L	-2.44174
23232	TBC1D12	2.87556	5655	KLK10	-2.44444
83857	TMTC1	2.86983	286	ANK1	-2.44518
134549	SHROOM1	2.86721	414152	C10orf105	-2.44755
79083	MLPH	2.86656	10487	CAP1	-2.45134
196883	ADCY4	2.8587	326	AIRE	-2.45139
55603	FAM46A	2.85187	7037	TFRC	-2.45287
53353	LRP1B	2.84892	23127	COLGALT2	-2.45526
23513	SCRIB	2.84873	55902	ACSS2	-2.45531
3136	HLA-H	2.848	282973	JAKMIP3	-2.46793
1326	MAP3K8	2.84739	56935	SMCO4	-2.46898
51444	RNF138	2.84597	64762	GAREM1	-2.46968
84818	IL17RC	2.84535	80216	ALPK1	-2.47022
441204	LOC441204	2.84423	29950	SERTAD1	-2.47052
4781	NFIB	2.83933	10083	USH1C	-2.47378
147372	CCBE1	2.83841	2192	FBLN1	-2.47599
8611	PLPP1	2.83821	132720	FAM241A	-2.47726
389332	SMIM32	2.83522	8787	RGS9	-2.47782
25946	ZNF385A	2.82964	3688	ITGB1	-2.47963
64150	DIO3OS	2.82592	54839	LRRC49	-2.47996
10894	LYVE1	2.81848	56952	PRTFDC1	-2.4815
2952	GSTT1	2.81803	29109	FHOD1	-2.49135
91392	ZNF502	2.81757	1522	CTSZ	-2.49456
54954	FAM120C	2.81392	54587	MXRA8	-2.49564
144132	DNHD1	2.81311	5871	MAP4K2	-2.49583
55534	MAML3	2.81123	57099	AVEN	-2.50077
8942	KYNU	2.81055	3575	IL7R	-2.50161
55144	LRRC8D	2.80818	3964	LGALS8	-2.50266
132321	C4orf33	2.80781	7579	ZSCAN20	-2.50349
57709	SLC7A14	2.80488	80119	PIF1	-2.52644
284339	TMEM145	2.80347	7434	VIPR2	-2.52904
10615	SPAG5	2.80124	3949	LDLR	-2.52931
4013	VWA5A	2.79908	7060	THBS4	-2.5311
3488	IGFBP5	2.79877	64150	DIO3OS	-2.53127
27145	FILIP1	2.79822	10842	PPP1R17	-2.53299
80820	EEPD1	2.79746	5701	PSMC2	-2.53397
3827	KNG1	2.79698	3397	ID1	-2.53886
155370	SBDSP1	2.79698	79856	SNX22	-2.54263
255426	RASGEF1C	2.79353	8692	HYAL2	-2.54712
132671	SPATA18	2.79277	115677	NOSTRIN	-2.55933
29103	DNAJC15	2.78742	342667	STAC2	-2.56511
257000	TINCR	2.78554	4122	MAN2A2	-2.57992
389	RHOC	2.77894	135112	NCOA7	-2.58354
8444	DYRK3	2.77392	5116	PCNT	-2.58513
389075	RESP18	2.77207	6697	SPR	-2.5858
221184	CPNE2	2.77046	6347	CCL2	-2.58688
80177	MYCT1	2.77034	2852	GPER1	-2.5896
395	ARHGAP6	2.76954	79993	ELOVL7	-2.59196
51176	LEF1	2.76845	727936	GXYLT2	-2.59296
2774	GNAL	2.7681	4616	GADD45B	-2.59369
283537	SLC46A3	2.76748	134265	AFAP1L1	-2.59497
84872	ZC3H10	2.76745	8857	FCGBP	-2.59508
89122	TRIM4	2.76687	3039	HBA1	-2.602
6272	SORT1	2.76607	6546	SLC8A1	-2.60316
118813	ZFYVE27	2.76236	94233	OPN4	-2.60528
92715	DPH7	2.75988	389332	SMIM32	-2.60938
3491	CYR61	2.7576	2634	GBP2	-2.60986
79844	ZDHHC11	2.75636	124222	PAQR4	-2.61406
10186	LHFPL6	2.75553	79887	PLBD1	-2.61421
80216	ALPK1	2.75191	344838	PAQR9	-2.61884
9914	ATP2C2	2.74474	23333	DPY19L1	-2.63053
9612	NCOR2	2.74424	285613	RELL2	-2.63308
10174	SORBS3	2.73723	7122	CLDN5	-2.63538
53373	TPCN1	2.72652	55679	LIMS2	-2.63566
9314	KLF4	2.71934	22875	ENPP4	-2.63836
9670	IPO13	2.71684	120425	JAML	-2.6426
56652	TWNK	2.71427	84688	C9orf24	-2.64347
10140	TOB1	2.70885	56648	EIF5A2	-2.64401
3290	HSD11B1	2.70502	27257	LSM1	-2.64752
90806	ANGEL2	2.70221	23630	KCNE5	-2.64988
541468	LURAP1	2.70217	79805	VASH2	-2.65027
1843	DUSP1	2.69922	63971	KIF13A	-2.65104
56952	PRTFDC1	2.69677	306	ANXA3	-2.65237
4239	MFAP4	2.69591	84699	CREB3L3	-2.65639
10425	ARIH2	2.69286	9429	ABCG2	-2.65762
1573	CYP2J2	2.69141	221061	FAM171A1	-2.65805
51308	REEP2	2.6881	92715	DPH7	-2.65869
65979	PHACTR4	2.68358	8099	CDK2AP1	-2.66781
340419	RSPO2	2.68148	79990	PLEKHH3	-2.67235
80714	PBX4	2.67712	6482	ST3GAL1	-2.67278
10633	RASL10A	2.67676	4258	MGST2	-2.67594
57827	C6orf47	2.67673	79961	DENND2D	-2.67675
197021	LCTL	2.6738	65979	PHACTR4	-2.68208
9940	DLEC1	2.67357	3956	LGALS1	-2.68277
29117	BRD7	2.66636	131583	FAM43A	-2.68683
124857	WFIKKN2	2.66617	1909	EDNRA	-2.69113
4599	MX1	2.66554	4741	NEFM	-2.69158
9712	USP6NL	2.66268	23052	ENDOD1	-2.69243
27255	CNTN6	2.66117	2049	EPHB3	-2.6965
3397	ID1	2.65785	4286	MITF	-2.69723
51090	PLLP	2.65725	6576	SLC25A1	-2.69825
116842	LEAP2	2.65719	6653	SORL1	-2.70292
966	CD59	2.65698	9976	CLEC2B	-2.70453
8877	SPHK1	2.65016	9051	PSTPIP1	-2.7081
55646	LYAR	2.64655	55203	LGI2	-2.70884
51252	FAM178B	2.63776	2950	GSTP1	-2.70884
5436	POLR2G	2.63685	3429	IFI27	-2.71052
9325	TRIP4	2.63423	122622	ADSSL1	-2.72244
100129792	CCDC152	2.63404	10972	TMED10	-2.72522
203286	ANKS6	2.63339	84909	C9orf3	-2.72615
40	ASIC2	2.63313	64333	ARHGAP9	-2.72836
93594	TBC1D31	2.63241	117248	GALNT15	-2.72848
9710	KIAA0355	2.63104	93109	TMEM44	-2.72977
90668	CARMIL3	2.62984	121642	ALKBH2	-2.73061
84812	PLCD4	2.62865	23357	ANGEL1	-2.73117
57626	KLHL1	2.62689	54538	ROBO4	-2.73211
29940	DSE	2.62568	1278	COL1A2	-2.73223
7184	HSP90B1	2.62298	6533	SLC6A6	-2.73347
6513	SLC2A1	2.62085	134549	SHROOM1	-2.75075
91452	ACBD5	2.61043	79365	BHLHE41	-2.75094
84909	C9orf3	2.61037	1869	E2F1	-2.75538
1947	EFNB1	2.60385	51043	ZBTB7B	-2.75737
127833	SYT2	2.60156	10886	NPFFR2	-2.75866
92675	DTD1	2.6013	2135	EXTL2	-2.76115
23544	SEZ6L	2.60009	684	BST2	-2.76802
10715	CERS1	2.59874	339559	ZFP69	-2.76826
949	SCARB1	2.59835	5794	PTPRH	-2.77059
9380	GRHPR	2.59691	51125	GOLGA7	-2.77749
843	CASP10	2.5965	2268	FGR	-2.7801
1208	CLPS	2.59637	283985	FADS6	-2.78374
3671	ISLR	2.59555	1717	DHCR7	-2.78381
642658	SCX	2.59537	5979	RET	-2.78576
6546	SLC8A1	2.59235	7475	WNT6	-2.78918
59345	GNB4	2.59133	8527	DGKD	-2.79074
55920	RCC2	2.59037	3040	HBA2	-2.79576
27254	CSDC2	2.5901	3790	KCNS3	-2.79824
4147	MATN2	2.58769	6050	RNH1	-2.80147
23155	CLCC1	2.58698	43	ACHE	-2.80656
118881	COMTD1	2.58626	949	SCARB1	-2.81072
64319	FBRS	2.5836	6663	SOX10	-2.8125
1464	CSPG4	2.57436	80346	REEP4	-2.8173
10988	METAP2	2.57177	50484	RRM2B	-2.8184
126520	PLK5	2.57015	83959	SLC4A11	-2.82305
3486	IGFBP3	2.56578	1434	CSE1L	-2.82592
10397	NDRG1	2.5618	7535	ZAP70	-2.82799
146754	DNAH2	2.55798	1004	CDH6	-2.8414
4858	NOVA2	2.55697	91452	ACBD5	-2.8434
6330	SCN4B	2.55558	132671	SPATA18	-2.84659
57132	CHMP1B	2.55458	811	CALR	-2.84886
79075	DSCC1	2.55373	302	ANXA2	-2.84935
29109	FHOD1	2.55052	23412	COMMD3	-2.84948
6342	SCP2	2.54636	5650	KLK7	-2.85382
25987	TSKU	2.54566	1645	AKR1C1	-2.86204
4938	OAS1	2.54305	79957	PAQR6	-2.86766
100128731	OST4	2.542	55040	EPN3	-2.87932
6335	SCN9A	2.53905	1284	COL4A2	-2.88179
90139	TSPAN18	2.53685	26137	ZBTB20	-2.88806
124045	SPATA33	2.53605	9925	ZBTB5	-2.88962
63027	SLC22A23	2.5345	132321	C4orf33	-2.89093
3133	HLA-E	2.53298	348093	RBPMS2	-2.89138
151651	EFHB	2.53016	25825	BACE2	-2.89758
389119	FAM212A	2.52385	93587	TRMT10A	-2.90539
6457	SH3GL3	2.52293	7169	TPM2	-2.90612
811	CALR	2.52026	27254	CSDC2	-2.91382
4609	MYC	2.5189	8650	NUMB	-2.91469
4482	MSRA	2.51738	374291	NDUFS7	-2.92072
4734	NEDD4	2.51715	50853	VILL	-2.92229
6261	RYR1	2.51544	2670	GFAP	-2.92401
56978	PRDM8	2.51424	79102	RNF26	-2.93347
3075	CFH	2.51302	27199	OXGR1	-2.9339
5655	KLK10	2.51101	644139	PIRT	-2.934
5937	RBMS1	2.50607	9603	NFE2L3	-2.93506
9127	P2RX6	2.50401	4157	MC1R	-2.93772
80346	REEP4	2.5035	55054	ATG16L1	-2.93786
23704	KCNE4	2.50322	284207	METRNL	-2.938
55007	FAM118A	2.50246	7905	REEP5	-2.93817
57687	VAT1L	2.50086	23753	SDF2L1	-2.93859
144406	WDR66	2.49461	654790	PCP4L1	-2.9619
3315	HSPB1	2.49453	51522	TMEM14C	-2.96277
84946	LTV1	2.49437	23429	RYBP	-2.96525
129787	TMEM18	2.48775	144132	DNHD1	-2.97348
80279	CDK5RAP3	2.4872	11273	ATXN2L	-2.9761
11093	ADAMTS13	2.4869	72	ACTG2	-2.97744
222389	BEND7	2.48481	2952	GSTT1	-2.98251
1381	CRABP1	2.48225	4234	METTL1	-2.98436
2064	ERBB2	2.48061	92304	SCGB3A1	-2.98751
2828	GPR4	2.48	246213	SLC17A8	-2.99143
9802	DAZAP2	2.47314	83547	RILP	-2.99412
4629	MYH11	2.47188	5816	PVALB	-2.9969
23014	FBXO21	2.46857	2078	ERG	-2.99837
23429	RYBP	2.46532	79001	VKORC1	-3.00831
130399	ACVR1C	2.4598	10318	TNIP1	-3.00841
126321	MFSD12	2.45793	64097	EPB41L4A	-3.01455
5209	PFKFB3	2.45671	9709	HERPUD1	-3.01873
26472	PPP1R14B	2.45619	404037	HAPLN4	-3.02044
150	ADRA2A	2.45609	7450	VWF	-3.0243
10973	ASCC3	2.45457	80036	TRPM3	-3.0289
23081	KDM4C	2.44963	114879	OSBPL5	-3.02924
10493	VAT1	2.44269	3746	KCNC1	-3.03794
5152	PDE9A	2.43937	6272	SORT1	-3.03826
80833	APOL3	2.43923	8871	SYNJ2	-3.04104
83992	CTTNBP2	2.42886	11118	BTN3A2	-3.04314
8805	TRIM24	2.42731	127833	SYT2	-3.04345
80119	PIF1	2.42675	3910	LAMA4	-3.04628
26508	HEYL	2.42547	8662	EIF3B	-3.04731
1978	EIF4EBP1	2.41884	6575	SLC20A2	-3.04835
55160	ARHGEF10L	2.41609	55756	INTS9	-3.05649
84289	ING5	2.41506	5918	RARRES1	-3.05718
83442	SH3BGRL3	2.41474	83707	TRPT1	-3.05907
171019	ADAMTS19	2.41405	6513	SLC2A1	-3.06059
3955	LFNG	2.41393	80212	CCDC92	-3.06419
50853	VILL	2.41353	91624	NEXN	-3.06474
3483	IGFALS	2.41238	4669	NAGLU	-3.06538
2653	GCSH	2.40841	50486	G0S2	-3.06717
58488	PCTP	2.40691	57188	ADAMTSL3	-3.07141
200186	CRTC2	2.40353	55686	MREG	-3.07411
9144	SYNGR2	2.39824	284415	VSTM1	-3.07537
9749	PHACTR2	2.39672	7123	CLEC3B	-3.08227
2922	GRP	2.39615	1908	EDN3	-3.10404
1396	CRIP1	2.39513	1043	CD52	-3.10473
8099	CDK2AP1	2.39437	56848	SPHK2	-3.10606
253639	ZNF620	2.38696	753	LDLRAD4	-3.12218
118491	CFAP70	2.3865	10715	CERS1	-3.12464
10478	SLC25A17	2.38462	84858	ZNF503	-3.12748
122953	JDP2	2.38295	133121	ENPP6	-3.12912
11104	KATNA1	2.37841	5453	POU3F1	-3.13914
378884	NHLRC1	2.37729	7108	TM7SF2	-3.14103
26007	TKFC	2.37188	85407	NKD1	-3.14342
1718	DHCR24	2.37012	30850	CDR2L	-3.14813
54851	ANKRD49	2.36976	27237	ARHGEF16	-3.14938
2354	FOSB	2.36492	3908	LAMA2	-3.15161
54435	HCG4	2.36032	204	AK2	-3.15701
26275	HIBCH	2.35053	7851	MALL	-3.16449
340277	FAM221A	2.34548	3624	INHBA	-3.17486
10886	NPFFR2	2.34501	255631	COL24A1	-3.1847
6646	SOAT1	2.34221	4609	MYC	-3.18578
541565	C8orf58	2.33953	1718	DHCR24	-3.19435
53942	CNTN5	2.33796	1653	DDX1	-3.20297
4792	NFKBIA	2.33793	387496	RASL11A	-3.21754
23309	SIN3B	2.33395	10460	TACC3	-3.22637
5412	UBL3	2.33176	8631	SKAP1	-3.23538
2307	FOXS1	2.33128	66004	LYNX1	-3.23826
1075	CTSC	2.33053	9499	MYOT	-3.23847
25865	PRKD2	2.32924	118429	ANTXR2	-3.23902
79877	DCAKD	2.32633	10435	CDC42EP2	-3.23991
84701	COX4I2	2.32429	4629	MYH11	-3.24376
10972	TMED10	2.32314	116496	FAM129A	-3.25178
57187	THOC2	2.32311	56950	SMYD2	-3.26757
54961	SSH3	2.3228	6876	TAGLN	-3.26821
114548	NLRP3	2.32216	138716	RPP25L	-3.27959
23007	PLCH1	2.32086	3316	HSPB2	-3.28517
9423	NTN1	2.31806	130399	ACVR1C	-3.28534
84002	B3GNT5	2.31773	84304	NUDT22	-3.29381
6136	RPL12	2.31155	6909	TBX2	-3.29632
55803	ADAP2	2.31082	79660	PPP1R3B	-3.29665
63916	ELMO2	2.30862	94	ACVRL1	-3.30865
152	ADRA2C	2.30708	113675	SDSL	-3.31495
10549	PRDX4	2.30373	4547	MTTP	-3.31505
5796	PTPRK	2.30205	255877	BCL6B	-3.32346
7106	TSPAN4	2.29886	28960	DCPS	-3.32583
11030	RBPMS	2.29784	54914	FOCAD	-3.32615
8447	DOC2B	2.29676	284454	LOC284454	-3.32869
26092	TOR1AIP1	2.29591	3163	HMOX2	-3.33194
54496	PRMT7	2.29547	8506	CNTNAP1	-3.33574
54910	SEMA4C	2.29336	9911	TMCC2	-3.33766
3396	MRPL58	2.29304	55808	ST6GALNAC1	-3.35399
8829	NRP1	2.29253	7051	TGM1	-3.35976
81669	CCNL2	2.29179	4703	NEB	-3.3598
55062	WIPI1	2.29175	176	ACAN	-3.37262
10451	VAV3	2.2885	256472	TMEM151A	-3.37476
4824	NKX3-1	2.28738	1396	CRIP1	-3.3766
57705	WDFY4	2.28701	84701	COX4I2	-3.3769
90952	ESAM	2.28538	80307	FER1L4	-3.38756
79786	KLHL36	2.28255	3196	TLX2	-3.39077
9925	ZBTB5	2.28206	1307	COL16A1	-3.3971
80212	CCDC92	2.28158	22933	SIRT2	-3.39803
11255	HRH3	2.27784	7942	TFEB	-3.39851
26160	IFT172	2.27718	26509	MYOF	-3.40485
9452	ITM2A	2.27564	23452	ANGPTL2	-3.4076
83878	USHBP1	2.27348	2296	FOXC1	-3.43215
115677	NOSTRIN	2.27261	3957	LGALS2	-3.43977
23642	SNHG1	2.27056	22820	COPG1	-3.44456
1525	CXADR	2.27052	10628	TXNIP	-3.4482
84444	DOT1L	2.26993	1028	CDKN1C	-3.45539
54873	PALMD	2.26782	7126	TNFAIP1	-3.45806
92610	TIFA	2.26653	3485	IGFBP2	-3.45821
22890	ZBTB1	2.26537	83878	USHBP1	-3.48132
403	ARL3	2.25913	9766	SUSD6	-3.48406
57758	SCUBE2	2.258	2828	GPR4	-3.49588
11180	WDR6	2.25593	54933	RHBDL2	-3.50753
8682	PEA15	2.25483	79874	RABEP2	-3.51003
85013	TMEM128	2.25454	8625	RFXANK	-3.51824
284001	CCDC57	2.25449	27255	CNTN6	-3.52125
8898	MTMR2	2.24782	10021	HCN4	-3.52718
112464	CAVIN3	2.24776	126755	LRRC38	-3.53369
4884	NPTX1	2.24511	54997	TESC	-3.53417
92196	DAPL1	2.24427	79929	MAP6D1	-3.53454
170591	S100Z	2.24003	163486	DENND1B	-3.54377
10212	DDX39A	2.23925	825	CAPN3	-3.55287
4715	NDUFB9	2.23871	29103	DNAJC15	-3.56767
4234	METTL1	2.23492	6275	S100A4	-3.57304
10318	TNIP1	2.23213	57530	CGN	-3.5754
10950	BTG3	2.22589	56241	SUSD2	-3.58113
2109	ETFB	2.21928	5937	RBMS1	-3.58992
170679	PSORS1C1	2.21901	84258	SYT3	-3.60158
114041	B3GALT5-AS1	2.21529	253832	ZDHHC20	-3.60349
8560	DEGS1	2.21422	4638	MYLK	-3.60354
4826	NNAT	2.21246	203190	LGI3	-3.62407
2171	FABP5	2.20793	5294	PIK3CG	-3.62588
3643	INSR	2.20744	80176	SPSB1	-3.62893
116441	TM4SF18	2.20577	221935	SDK1	-3.6317
54221	SNTG2	2.20544	116362	RBP7	-3.64803
64398	MPP5	2.2038	4744	NEFH	-3.65471
10058	ABCB6	2.20033	79894	ZNF672	-3.6605
387978	LINC01551	2.19967	6810	STX4	-3.69179
9656	MDC1	2.19538	54496	PRMT7	-3.70182
54205	CYCS	2.19455	10105	PPIF	-3.70946
7957	EPM2A	2.19366	3384	ICAM2	-3.72725
256949	KANK3	2.19332	81606	LBH	-3.74484
6621	SNAPC4	2.19291	3028	HSD17B10	-3.75279
5016	OVGP1	2.18858	6236	RRAD	-3.77283
51015	ISOC1	2.18588	133418	EMB	-3.78421
2101	ESRRA	2.18401	4552	MTRR	-3.78772
9535	GMFG	2.18252	3827	KNG1	-3.7939
7450	VWF	2.18091	3249	HPN	-3.79442
340204	CLPSL1	2.17938	3691	ITGB4	-3.79596
285704	RGMB	2.17849	1318	SLC31A2	-3.8075
7127	TNFAIP2	2.17826	64093	SMOC1	-3.81233
338645	LUZP2	2.17707	148281	SYT6	-3.82248
5997	RGS2	2.17677	2307	FOXS1	-3.82803
51705	EMCN	2.17296	29095	ORMDL2	-3.83229
54919	DNAAF5	2.17223	5201	PFDN1	-3.83535
7692	ZNF133	2.16777	146439	BICDL2	-3.8428
5141	PDE4A	2.16723	10268	RAMP3	-3.85726
10974	ADIRF	2.16387	8612	PLPP2	-3.86222
92999	ZBTB47	2.16231	11135	CDC42EP1	-3.86642
127933	UHMK1	2.16117	8273	SLC10A3	-3.87069
79174	CRELD2	2.15761	4815	NINJ2	-3.87158
1136	CHRNA3	2.15598	6446	SGK1	-3.88133
56851	EMC7	2.15484	2289	FKBP5	-3.88311
9126	SMC3	2.15108	57453	DSCAML1	-3.88968
9531	BAG3	2.14782	6035	RNASE1	-3.89087
167691	LCA5	2.14773	1755	DMBT1	-3.89621
10057	ABCC5	2.14202	3290	HSD11B1	-3.89831
30844	EHD4	2.14179	3679	ITGA7	-3.90415
4004	LMO1	2.14116	3937	LCP2	-3.92431
22948	CCT5	2.14081	1267	CNP	-3.93332
23245	ASTN2	2.13642	117157	SH2D1B	-3.93348
8519	IFITM1	2.13459	348013	TMEM255B	-3.94729
4131	MAP1B	2.12998	1149	CIDEA	-3.9583
6697	SPR	2.12832	8611	PLPP1	-3.96014
121642	ALKBH2	2.12755	2632	GBE1	-3.96814
55118	CRTAC1	2.12603	1412	CRYBA2	-3.97746
3105	HLA-A	2.12416	10493	VAT1	-3.99184
10319	LAMC3	2.12209	11322	TMC6	-3.99345
6277	S100A6	2.12043	3419	IDH3A	-3.99872
3936	LCP1	2.11258	23321	TRIM2	-4.00845
124222	PAQR4	2.11031	79156	PLEKHF1	-4.01048
5292	PIM1	2.10961	84872	ZC3H10	-4.01996
64770	CCDC14	2.10921	1785	DNM2	-4.04139
54549	SDK2	2.10779	10395	DLC1	-4.04376
9939	RBM8A	2.10685	258010	SVIP	-4.04673
414919	C8orf82	2.10588	150365	MEI1	-4.0651
3964	LGALS8	2.10298	29995	LMCD1	-4.08391
64762	GAREM1	2.10274	84504	NKX6-2	-4.08699
3725	JUN	2.09687	56246	MRAP	-4.08856
222662	LHFPL5	2.09525	5630	PRPH	-4.09118
6586	SLIT3	2.09328	5791	PTPRE	-4.09234
57101	ANO2	2.09203	5768	QSOX1	-4.12006
84885	ZDHHC12	2.08927	668	FOXL2	-4.12585
26586	CKAP2	2.08702	221294	NT5DC1	-4.12894
7737	RNF113A	2.08472	6900	CNTN2	-4.13301
55254	TMEM39A	2.08268	196883	ADCY4	-4.1412
83707	TRPT1	2.08178	63027	SLC22A23	-4.16217
90075	ZNF30	2.07772	9639	ARHGEF10	-4.16509
6545	SLC7A4	2.07757	51083	GAL	-4.17448
84626	KRBA1	2.07674	2843	GPR20	-4.22669
27338	UBE2S	2.07639	326624	RAB37	-4.22717
124093	CCDC78	2.07167	55654	TMEM127	-4.22752
7913	DEK	-2.07266	9454	HOMER3	-4.23349
4217	MAP3K5	-2.07601	5547	PRCP	-4.25561
286495	TTC3P1	-2.0766	55144	LRRC8D	-4.26198
64781	CERK	-2.08117	1410	CRYAB	-4.30472
79645	EFCAB1	-2.08132	9507	ADAMTS4	-4.31266
4883	NPR3	-2.08262	55766	H2AFJ	-4.33779
9851	KIAA0753	-2.08263	64919	BCL11B	-4.33889
1069	CETN2	-2.08362	85366	MYLK2	-4.34659
92558	BICDL1	-2.08388	4099	MAG	-4.37383
9071	CLDN10	-2.08552	64834	ELOVL1	-4.39333
54550	NECAB2	-2.09284	79962	DNAJC22	-4.39438
25927	CNRIP1	-2.09323	5091	PC	-4.40425
5230	PGK1	-2.094	51308	REEP2	-4.41761
9651	PLCH2	-2.09474	256435	ST6GALNAC3	-4.42037
5995	RGR	-2.09582	9918	NCAPD2	-4.44377
81552	VOPP1	-2.09693	3433	IFIT2	-4.48714
1678	TIMM8A	-2.09826	9514	GAL3ST1	-4.51223
390010	NKX1-2	-2.09926	222537	HS3ST5	-4.51942
63982	ANO3	-2.10019	84936	ZFYVE19	-4.53641
84079	ANKRD27	-2.10194	23632	CA14	-4.5409
285596	FAM153A	-2.10348	9725	TMEM63A	-4.54347
414918	DENND6B	-2.10808	84034	EMILIN2	-4.55159
7126	TNFAIP1	-2.10896	7103	TSPAN8	-4.56601
27154	BRPF3	-2.10917	27242	TNFRSF21	-4.57529
57704	GBA2	-2.11076	57194	ATP10A	-4.59834
84303	CHCHD6	-2.11107	976	ADGRE5	-4.59853
23031	MAST3	-2.11668	11342	RNF13	-4.62354
2911	GRM1	-2.11779	2819	GPD1	-4.62455
131474	CHCHD4	-2.11848	221476	PI16	-4.63797
1032	CDKN2D	-2.12105	5653	KLK6	-4.64684
55068	ENOX1	-2.12121	9630	GNA14	-4.65775
54874	FNBP1L	-2.12566	10655	DMRT2	-4.67303
284323	ZNF780A	-2.12602	5121	PCP4	-4.68627
89846	FGD3	-2.12613	347734	SLC35B2	-4.68763
348801	LNP1	-2.12669	602	BCL3	-4.69953
88	ACTN2	-2.12682	2687	GGT5	-4.71434
9462	RASAL2	-2.13067	7018	TF	-4.72552
2288	FKBP4	-2.13144	8717	TRADD	-4.72573
52	ACP1	-2.13216	118442	GPR62	-4.78097
114805	GALNT13	-2.13239	307	ANXA4	-4.78393
113452	TMEM54	-2.13412	2705	GJB1	-4.80093
10954	PDIA5	-2.13544	5606	MAP2K3	-4.83158
4738	NEDD8	-2.13592	81544	GDPD5	-4.84548
644242	LINC00622	-2.13814	84735	CNDP1	-4.87519
10739	RFPL2	-2.1391	2286	FKBP2	-4.87741
10555	AGPAT2	-2.13948	115584	SLC5A11	-4.87987
166336	PRICKLE2	-2.14089	6696	SPP1	-4.92594
196383	RILPL2	-2.14378	84915	FAM222A	-4.93379
55272	IMP3	-2.14399	3991	LIPE	-4.9563
57210	SLC45A4	-2.14482	9249	DHRS3	-4.96908
3250	HPR	-2.1501	338328	GPIHBP1	-4.97157
10048	RANBP9	-2.1502	150356	CHADL	-4.99479
2743	GLRB	-2.15053	8877	SPHK1	-5.01496
55013	MCUB	-2.15209	3231	HOXD1	-5.14826
4087	SMAD2	-2.15363	57165	GJC2	-5.17706
23219	FBXO28	-2.15409	60484	HAPLN2	-5.22182
54472	TOLLIP	-2.15578	55118	CRTAC1	-5.24162
10472	ZBTB18	-2.15855	64135	IFIH1	-5.24699
55315	SLC29A3	-2.15952	284119	CAVIN1	-5.4897
10809	STARD10	-2.16043	9473	THEMIS2	-5.64869
129450	TYW5	-2.16334	3145	HMBS	-5.64927
340719	NANOS1	-2.16435	119587	CPXM2	-5.66448
55083	KIF26B	-2.16664	25841	ABTB2	-5.91284
163933	FAM43B	-2.16782	163782	KANK4	-5.94823
5795	PTPRJ	-2.16908
339829	CCDC39	-2.1695
26589	MRPL46	-2.17295
84314	TMEM107	-2.17333
4241	MELTF	-2.17665
132112	RTP1	-2.17796
149840	C20orf196	-2.17918
55644	OSGEP	-2.17978
152189	CMTM8	-2.18271
147339	C18orf25	-2.18455
51002	TPRKB	-2.18526
2849	GPR26	-2.1853
5264	PHYH	-2.18754
10369	CACNG2	-2.18857
3737	KCNA2	-2.18874
23516	SLC39A14	-2.19091
51087	YBX2	-2.19511
59284	CACNG7	-2.19777
6732	SRPK1	-2.19779
66000	TMEM108	-2.20187
9545	RAB3D	-2.20257
1121	CHM	-2.2034
23432	GPR161	-2.2057
56061	UBFD1	-2.20805
56548	CHST7	-2.21446
219927	MRPL21	-2.21452
56990	CDC42SE2	-2.21466
56941	HMCES	-2.21622
4591	TRIM37	-2.21697
55711	FAR2	-2.21864
260425	MAGI3	-2.22266
387923	SERP2	-2.22491
5991	RFX3	-2.22536
2898	GRIK2	-2.22626
55022	PID1	-2.22912
389792	IER5L	-2.22977
22822	PHLDA1	-2.2303
285755	PPIL6	-2.23321
6095	RORA	-2.234
117245	HRASLS5	-2.23537
11113	CIT	-2.2354
120892	LRRK2	-2.23647
7320	UBE2B	-2.24301
100131998	RRN3P3	-2.24432
59084	ENPP5	-2.24509
653121	ZBTB8A	-2.24628
4038	LRP4	-2.24849
90865	IL33	-2.24854
79047	KCTD15	-2.24938
25821	MTO1	-2.24945
2152	F3	-2.24974
56965	PARP6	-2.25007
6866	TAC3	-2.253
154091	SLC2A12	-2.25484
10614	HEXIM1	-2.2556
5950	RBP4	-2.25591
9172	MYOM2	-2.25694
901	CCNG2	-2.25768
2044	EPHA5	-2.26036
466	ATF1	-2.2609
29902	FAM216A	-2.26235
57544	TXNDC16	-2.26236
2274	FHL2	-2.27082
3705	ITPK1	-2.27085
1289	COL5A1	-2.272
1291	COL6A1	-2.27736
5493	PPL	-2.27948
150864	FAM117B	-2.28009
5110	PCMT1	-2.28462
57541	ZNF398	-2.28467
8228	PNPLA4	-2.28621
283143	LINC00900	-2.28678
8925	HERC1	-2.28977
157378	TMEM65	-2.29004
3148	HMGB2	-2.29105
3556	IL1RAP	-2.29708
477	ATP1A2	-2.29718
79958	DENND1C	-2.30059
728882	FAM182B	-2.30103
7037	TFRC	-2.30788
8938	BAIAP3	-2.31186
132789	GNPDA2	-2.3173
10450	PPIE	-2.32059
60493	FASTKD5	-2.32306
121551	BTBD11	-2.32485
80115	BAIAP2L2	-2.33102
10901	DHRS4	-2.3316
25925	ZNF521	-2.33378
27345	KCNMB4	-2.3358
28231	SLCO4A1	-2.33804
8508	NIPSNAP1	-2.34058
1122	CHML	-2.34306
10457	GPNMB	-2.34383
493856	CISD2	-2.3466
137970	UNC5D	-2.34703
157	GRK3	-2.35049
8452	CUL3	-2.35506
5891	MOK	-2.35575
27085	MTBP	-2.3629
54704	PDP1	-2.36329
4886	NPY1R	-2.3634
51393	TRPV2	-2.36474
125058	TBC1D16	-2.36524
117178	SSX2IP	-2.36776
6863	TAC1	-2.37027
23462	HEY1	-2.37046
349136	WDR86	-2.37146
433	ASGR2	-2.37351
6992	PPP1R11	-2.37598
3708	ITPR1	-2.37671
255919	CNEP1R1	-2.37783
7390	UROS	-2.38054
29928	TIMM22	-2.38146
6507	SLC1A3	-2.38283
5814	PURB	-2.38408
2230	FDX1	-2.38522
51375	SNX7	-2.38613
57338	JPH3	-2.38674
8459	TPST2	-2.38856
398	ARHGDIG	-2.39075
23568	ARL2BP	-2.39143
9570	GOSR2	-2.39211
10531	PITRM1	-2.39409
55698	RADIL	-2.39683
149297	FAM78B	-2.39775
10723	SLC12A7	-2.39876
57578	UNC79	-2.39974
26061	HACL1	-2.40173
375567	VWC2	-2.40329
84440	RAB11FIP4	-2.4063
8630	HSD17B6	-2.40826
64410	KLHL25	-2.41092
9934	P2RY14	-2.41262
205860	TRIML2	-2.41329
219844	HYLS1	-2.41401
10040	TOM1L1	-2.41653
64881	PCDH20	-2.41677
11197	WIF1	-2.41905
79442	LRRC2	-2.42076
9937	DCLRE1A	-2.42099
6894	TARBP1	-2.42341
8644	AKR1C3	-2.42352
9495	AKAP5	-2.42487
261729	STEAP2	-2.4264
23167	EFR3A	-2.42888
23080	AVL9	-2.43119
858	CAV2	-2.43264
6653	SORL1	-2.4333
340481	ZDHHC21	-2.43605
23415	KCNH4	-2.43828
26033	ATRNL1	-2.4413
85352	SHISAL1	-2.44429
3312	HSPA8	-2.44538
134429	STARD4	-2.44882
3739	KCNA4	-2.45041
4889	NPY5R	-2.45113
81533	ITFG1	-2.4575
203197	TMEM268	-2.45887
79064	TMEM223	-2.46278
389906	LOC389906	-2.46384
4528	MTIF2	-2.47261
5471	PPAT	-2.4728
55509	BATF3	-2.47407
9575	CLOCK	-2.47469
6733	SRPK2	-2.47705
113146	AHNAK2	-2.47709
55186	SLC25A36	-2.48131
85021	REPS1	-2.48516
5283	PIGH	-2.49029
5122	PCSK1	-2.493
1353	COX11	-2.49307
93487	MAPK1IP1L	-2.49402
9515	STXBP5L	-2.49564
8446	DUSP11	-2.49669
2275	FHL3	-2.50116
26268	FBXO9	-2.50133
53834	FGFRL1	-2.50135
4045	LSAMP	-2.51259
64901	RANBP17	-2.51633
7035	TFPI	-2.51751
445577	C9orf129	-2.52093
285600	KIAA0825	-2.52455
51571	FAM49B	-2.52531
27075	TSPAN13	-2.52672
343263	MYBPHL	-2.53019
341	APOC1	-2.53251
7464	CORO2A	-2.53734
140809	SRXN1	-2.53846
25788	RAD54B	-2.53914
2844	GPR21	-2.54102
3093	UBE2K	-2.5429
54682	MANSC1	-2.54336
64943	NT5DC2	-2.54626
53826	FXYD6	-2.54634
124359	CDYL2	-2.55377
29886	SNX8	-2.5539
84187	TMEM164	-2.55464
84612	PARD6B	-2.55998
57605	PITPNM2	-2.56066
4291	MLF1	-2.56293
7434	VIPR2	-2.56352
6506	SLC1A2	-2.56505
55328	RNLS	-2.56507
8601	RGS20	-2.56603
2135	EXTL2	-2.56669
51645	PPIL1	-2.56778
8905	AP1S2	-2.57042
79016	DDA1	-2.57043
2587	GALR1	-2.57228
6934	TCF7L2	-2.57519
3756	KCNH1	-2.57529
6392	SDHD	-2.57663
22891	ZNF365	-2.58011
161	AP2A2	-2.58097
9572	NR1D1	-2.58142
79822	ARHGAP28	-2.58331
29951	PDZRN4	-2.58342
151258	SLC38A11	-2.58469
6611	SMS	-2.58474
770	CA11	-2.5853
79012	CAMKV	-2.5865
150967	LINC01963	-2.59052
4604	MYBPC1	-2.59073
58477	SRPRB	-2.59242
5475	PPEF1	-2.59495
284611	FAM102B	-2.59848
9891	NUAK1	-2.59896
151835	CPNE9	-2.59927
91368	CDKN2AIPNL	-2.59958
57646	USP28	-2.60286
79657	RPAP3	-2.61045
100130705	LOC100130705	-2.61369
149371	EXOC8	-2.6138
528	ATP6V1C1	-2.614
10368	CACNG3	-2.62061
56892	TCIM	-2.62358
9079	LDB2	-2.62417
84083	ZRANB3	-2.62867
2182	ACSL4	-2.63177
613212	CTXN3	-2.6334
3098	HK1	-2.63388
3490	IGFBP7	-2.63484
10417	SPON2	-2.63522
51279	C1RL	-2.63592
3149	HMGB3	-2.637
27247	NFU1	-2.63771
65992	DDRGK1	-2.63809
57002	YAE1D1	-2.63819
10439	OLFM1	-2.64683
84275	SLC25A33	-2.64909
7417	VDAC2	-2.65043
30818	KCNIP3	-2.6525
5000	ORC4	-2.65549
378708	CENPS	-2.65707
3281	HSBP1	-2.66006
26049	FAM169A	-2.66011
81573	ANKRD13C	-2.66255
63939	FAM217B	-2.66723
54103	GSAP	-2.67407
5801	PTPRR	-2.67541
23316	CUX2	-2.67689
56180	MOSPD1	-2.68232
10983	CCNI	-2.68269
81539	SLC38A1	-2.68574
4487	MSX1	-2.69854
57817	HAMP	-2.70006
1850	DUSP8	-2.70016
140767	NRSN1	-2.70167
55129	ANO10	-2.7058
138050	HGSNAT	-2.70689
23243	ANKRD28	-2.71314
8997	KALRN	-2.71316
84890	ADO	-2.71365
57562	CEP126	-2.71404
84792	FAM220A	-2.7145
79722	ANKRD55	-2.71542
869	CBLN1	-2.71556
50509	COL5A3	-2.71599
50937	CDON	-2.71638
402055	SRRD	-2.71669
80313	LRRC27	-2.71958
93081	TEX30	-2.72515
3838	KPNA2	-2.72674
3752	KCND3	-2.72996
1844	DUSP2	-2.74409
113	ADCY7	-2.7511
64411	ARAP3	-2.7517
285220	EPHA6	-2.75618
97	ACYP1	-2.75788
81689	ISCA1	-2.76184
5575	PRKAR1B	-2.76735
11278	KLF12	-2.76905
80258	EFHC2	-2.77252
5463	POU6F1	-2.77438
5481	PPID	-2.77808
1191	CLU	-2.77857
7172	TPMT	-2.78261
64288	ZSCAN31	-2.78472
643155	SMIM15	-2.78521
9070	ASH2L	-2.78722
340533	NEXMIF	-2.78843
5142	PDE4B	-2.78911
64400	AKTIP	-2.79002
9185	REPS2	-2.79232
10884	MRPS30	-2.79725
84250	SLF1	-2.79748
1901	S1PR1	-2.79898
642819	ZNF487	-2.7992
57630	SH3RF1	-2.79973
3613	IMPA2	-2.8014
153769	SH3RF2	-2.8022
5507	PPP1R3C	-2.80647
25957	PNISR	-2.80697
23109	DDN	-2.81239
1964	EIF1AX	-2.81671
93099	DMKN	-2.81894
56919	DHX33	-2.82171
203068	TUBB	-2.82396
6489	ST8SIA1	-2.83078
84249	PSD2	-2.83272
11249	NXPH2	-2.83467
7301	TYRO3	-2.83512
54471	MIEF1	-2.8366
56929	FEM1C	-2.83839
8671	SLC4A4	-2.84281
53919	SLCO1C1	-2.84437
8224	SYN3	-2.84482
136	ADORA2B	-2.85729
22873	DZIP1	-2.86337
10602	CDC42EP3	-2.86448
80745	THUMPD2	-2.87194
286205	SCAI	-2.87197
51168	MYO15A	-2.87219
10128	LRPPRC	-2.87629
3745	KCNB1	-2.88294
23548	TTC33	-2.88296
10409	BASP1	-2.88794
115827	RAB3C	-2.89014
51764	GNG13	-2.89143
163732	CITED4	-2.89183
79072	FASTKD3	-2.8954
5599	MAPK8	-2.89547
114795	TMEM132B	-2.8986
256536	TCERG1L	-2.90112
79187	FSD1	-2.90307
23204	ARL6IP1	-2.9034
26034	IPCEF1	-2.90408
1728	NQO1	-2.91614
165215	FAM171B	-2.92612
7342	UBP1	-2.92914
1325	CORT	-2.92923
80775	TMEM177	-2.93299
5550	PREP	-2.93411
406	ARNTL	-2.936
2066	ERBB4	-2.94281
23492	CBX7	-2.94327
51105	PHF20L1	-2.94366
642273	FAM110C	-2.94368
1159	CKMT1B	-2.94522
34	ACADM	-2.95103
80059	LRRTM4	-2.95243
23101	MCF2L2	-2.95761
4837	NNMT	-2.9586
283078	MKX	-2.96379
7559	ZNF12	-2.96689
5818	NECTIN1	-2.96982
990	CDC6	-2.97032
79077	DCTPP1	-2.97123
57596	BEGAIN	-2.97206
1730	DIAPH2	-2.97487
9550	ATP6V1G1	-2.97505
57468	SLC12A5	-2.9756
221687	RNF182	-2.97892
4948	OCA2	-2.97957
92241	RCSD1	-2.98224
10194	TSHZ1	-2.98227
342184	FMN1	-2.98555
642280	ZNF876P	-2.98605
54627	MAP10	-2.98852
207107	SFTA1P	-2.99068
8001	GLRA3	-2.99274
54812	AFTPH	-2.99979
25941	TPGS2	-3.00113
5276	SERPINI2	-3.0114
55152	DALRD3	-3.01192
91522	COL23A1	-3.01242
10900	RUNDC3A	-3.01552
51003	MED31	-3.01841
9975	NR1D2	-3.02125
57181	SLC39A10	-3.02207
2752	GLUL	-3.02527
9529	BAG5	-3.02781
84446	BRSK1	-3.02817
132946	ARL9	-3.02974
286077	FAM83H	-3.03638
27067	STAU2	-3.04094
85442	KNDC1	-3.04254
51248	PDZD11	-3.04413
283174	MIR4697HG	-3.045
9919	SEC16A	-3.0492
27115	PDE7B	-3.05003
9648	GCC2	-3.05925
9929	JOSD1	-3.06004
10440	TIMM17A	-3.06573
51335	NGRN	-3.06615
22808	MRAS	-3.06621
128434	VSTM2L	-3.0681
83640	FAM103A1	-3.06942
654502	IQCJ	-3.07672
26040	SETBP1	-3.07712
221424	LRRC73	-3.07744
7741	ZSCAN26	-3.0794
116224	FAM122A	-3.0834
216	ALDH1A1	-3.08404
26032	SUSD5	-3.08543
3738	KCNA3	-3.08943
716	C1S	-3.09005
220906	WAC-AS1	-3.09158
80333	KCNIP4	-3.09484
55529	PIP4P2	-3.10171
63876	PKNOX2	-3.10226
81631	MAP1LC3B	-3.10467
8853	ASAP2	-3.10908
8536	CAMK1	-3.10952
1768	DNAH6	-3.11069
2915	GRM5	-3.11699
116150	NUS1	-3.12064
83733	SLC25A18	-3.12382
27087	B3GAT1	-3.12395
6935	ZEB1	-3.1269
10497	UNC13B	-3.12712
10776	ARPP19	-3.12906
128866	CHMP4B	-3.13737
252995	FNDC5	-3.13958
2120	ETV6	-3.14207
2332	FMR1	-3.14594
57465	TBC1D24	-3.14812
9783	RIMS3	-3.15402
4345	CD200	-3.15433
5932	RBBP8	-3.15841
84620	ST6GAL2	-3.16369
9055	PRC1	-3.16612
83699	SH3BGRL2	-3.1683
56884	FSTL5	-3.17052
10943	MSL3	-3.17325
3479	IGF1	-3.17799
100170841	EPOP	-3.18325
79570	NKAIN1	-3.184
282969	FUOM	-3.19451
23514	SPIDR	-3.19643
5530	PPP3CA	-3.19751
118430	MUCL1	-3.20053
388341	LRRC75A	-3.20681
23251	KIAA1024	-3.20707
55122	AKIRIN2	-3.20994
1130	LYST	-3.21164
57118	CAMK1D	-3.21342
9256	TSPOAP1	-3.21939
28512	NKIRAS1	-3.22073
147381	CBLN2	-3.22736
51449	PCYOX1	-3.24093
10858	CYP46A1	-3.24309
9508	ADAMTS3	-3.2464
6009	RHEB	-3.25043
4257	MGST1	-3.2548
49854	ZBTB21	-3.2599
84623	KIRREL3	-3.262
152940	C4orf45	-3.26362
3995	FADS3	-3.2691
116988	AGAP3	-3.26965
84935	MEDAG	-3.27027
127733	UBXN10	-3.27443
64131	XYLT1	-3.28016
151393	RMDN2	-3.28019
8581	LY6D	-3.29023
255631	COL24A1	-3.29422
91419	ATP23	-3.29563
339487	ZBTB8OS	-3.296
285761	DCBLD1	-3.3007
81786	TRIM7	-3.30132
574029	DUSP5P1	-3.30409
219749	ZNF25	-3.30736
80254	CEP63	-3.32157
9698	PUM1	-3.32361
784	CACNB3	-3.32484
3208	HPCA	-3.3322
79980	DSN1	-3.3352
58494	JAM2	-3.34112
2571	GAD1	-3.34811
157697	ERICH1	-3.34866
503542	SPRN	-3.34886
5889	RAD51C	-3.35051
84448	ABLIM2	-3.35177
10300	KATNB1	-3.35525
9266	CYTH2	-3.35828
3354	HTR1E	-3.37092
79031	PDCL3	-3.37332
84033	OBSCN	-3.37475
6309	SC5D	-3.37497
11010	GLIPR1	-3.3778
4843	NOS2	-3.38156
58527	ABRACL	-3.38558
6198	RPS6KB1	-3.38584
57125	PLXDC1	-3.39244
29	ABR	-3.39288
66036	MTMR9	-3.3936
147968	CAPN12	-3.3998
9840	TESPA1	-3.4023
407738	FAM19A1	-3.40475
54976	C20orf27	-3.41349
715	C1R	-3.41512
51560	RAB6B	-3.41969
8448	DOC2A	-3.41983
283554	GPR137C	-3.42032
7321	UBE2D1	-3.42315
23314	SATB2	-3.42752
9583	ENTPD4	-3.42772
57149	LYRM1	-3.42952
7781	SLC30A3	-3.43593
54932	EXD3	-3.43826
5019	OXCT1	-3.44167
64838	FNDC4	-3.44892
55450	CAMK2N1	-3.45102
60509	AGBL5	-3.45482
374875	HSD11B1L	-3.46532
1647	GADD45A	-3.46748
22941	SHANK2	-3.47883
11022	TDRKH	-3.4831
5261	PHKG2	-3.48397
54877	ZCCHC2	-3.49555
8927	BSN	-3.50016
5954	RCN1	-3.50125
4856	NOV	-3.51667
388272	C16orf87	-3.52593
11216	AKAP10	-3.5289
51501	HIKESHI	-3.53059
817	CAMK2D	-3.5374
79161	TMEM243	-3.54456
400954	EML6	-3.559
3841	KPNA5	-3.55941
9645	MICAL2	-3.55989
8814	CDKL1	-3.57027
5002	SLC22A18	-3.5729
26127	FGFR1OP2	-3.57919
386617	KCTD8	-3.58763
64744	SMAP2	-3.59098
158471	PRUNE2	-3.59583
79740	ZBBX	-3.59751
286133	SCARA5	-3.60039
22837	COBLL1	-3.6108
27430	MAT2B	-3.61187
6096	RORB	-3.61272
23270	TSPYL4	-3.61489
79033	ERI3	-3.62228
192668	CYS1	-3.6223
2051	EPHB6	-3.62454
284273	ZADH2	-3.62587
79041	TMEM38A	-3.6279
23236	PLCB1	-3.63373
23576	DDAH1	-3.63704
5877	RABIF	-3.64392
285382	C3orf70	-3.65185
51299	NRN1	-3.65305
53346	TM6SF1	-3.65414
79017	GGCT	-3.65455
54847	SIDT1	-3.65901
57731	SPTBN4	-3.66379
5621	PRNP	-3.66381
57575	PCDH10	-3.66532
51187	RSL24D1	-3.66768
2897	GRIK1	-3.67119
439921	MXRA7	-3.67569
4647	MYO7A	-3.67904
114926	SMIM19	-3.68664
9244	CRLF1	-3.6874
2242	FES	-3.69627
27032	ATP2C1	-3.69791
84513	PLPP5	-3.70007
129804	FBLN7	-3.70643
54764	ZRANB1	-3.7181
8913	CACNA1G	-3.72248
1501	CTNND2	-3.72417
389432	SAMD5	-3.72804
341056	LOC341056	-3.7368
8715	NOL4	-3.74211
81555	YIPF5	-3.74368
11069	RAPGEF4	-3.74647
57209	ZNF248	-3.75984
1479	CSTF3	-3.76928
7975	MAFK	-3.77955
3800	KIF5C	-3.78728
164832	LONRF2	-3.78809
121274	ZNF641	-3.79399
582	BBS1	-3.80394
2869	GRK5	-3.81316
57496	MKL2	-3.82121
54757	FAM20A	-3.82764
64409	GALNT17	-3.83029
55617	TASP1	-3.84209
340542	BEX5	-3.84739
357	SHROOM2	-3.85542
89958	SAPCD2	-3.85566
10144	FAM13A	-3.85611
115426	UHRF2	-3.85619
53358	SHC3	-3.85892
25945	NECTIN3	-3.85993
23504	RIMBP2	-3.8771
146223	CMTM4	-3.88071
84524	ZC3H8	-3.89017
4885	NPTX2	-3.89473
10383	TUBB4B	-3.89476
2971	GTF3A	-3.89968
2830	GPR6	-3.90267
415117	STX19	-3.91148
2888	GRB14	-3.9132
79183	TTPAL	-3.91844
56165	TDRD1	-3.9196
79960	JADE1	-3.94044
285148	IAH1	-3.94388
122786	FRMD6	-3.94703
81614	NIPA2	-3.94855
65997	RASL11B	-3.94899
10133	OPTN	-3.95321
10645	CAMKK2	-3.95678
84417	C2orf40	-3.96661
195814	SDR16C5	-3.96815
4023	LPL	-3.96866
64208	POPDC3	-3.9729
80816	ASXL3	-3.97536
79815	NIPAL2	-3.98188
862	RUNX1T1	-3.9922
284018	C17orf58	-4.00435
6334	SCN8A	-4.00444
1428	CRYM	-4.00565
27133	KCNH5	-4.0161
7704	ZBTB16	-4.01718
114990	VASN	-4.02432
51322	WAC	-4.02503
1571	CYP2E1	-4.02535
10370	CITED2	-4.02706
11343	MGLL	-4.04277
4240	MFGE8	-4.04642
56477	CCL28	-4.04894
260293	CYP4X1	-4.05057
23285	KIAA1107	-4.05485
389073	C2orf80	-4.06221
9589	WTAP	-4.07225
2823	GPM6A	-4.0739
4058	LTK	-4.07501
7306	TYRP1	-4.07721
51701	NLK	-4.07771
5874	RAB27B	-4.08182
377	ARF3	-4.08392
2932	GSK3B	-4.08685
5063	PAK3	-4.09583
219790	RTKN2	-4.10627
91133	L3MBTL4	-4.10752
201191	SAMD14	-4.10877
1016	CDH18	-4.11039
79961	DENND2D	-4.11313
57526	PCDH19	-4.11753
29079	MED4	-4.13281
285780	LY86-AS1	-4.13607
29953	TRHDE	-4.15754
55915	LANCL2	-4.16163
80020	FOXRED2	-4.18129
10947	AP3M2	-4.18234
5515	PPP2CA	-4.18466
6017	RLBP1	-4.18672
1300	COL10A1	-4.18931
25827	FBXL2	-4.19377
10687	PNMA2	-4.20329
1135	CHRNA2	-4.21651
57495	NWD2	-4.22678
2596	GAP43	-4.23137
2572	GAD2	-4.24236
887	CCKBR	-4.24586
56603	CYP26B1	-4.24997
57628	DPP10	-4.25966
2918	GRM8	-4.26222
29887	SNX10	-4.27607
347731	LRRTM3	-4.277
6778	STAT6	-4.28511
22838	RNF44	-4.28838
114815	SORCS1	-4.29571
494470	RNF165	-4.29617
9231	DLG5	-4.3143
196394	AMN1	-4.32366
8821	INPP4B	-4.32663
56934	CA10	-4.32924
140733	MACROD2	-4.32994
10668	CGRRF1	-4.33445
50863	NTM	-4.34277
80777	CYB5B	-4.34723
389812	LCN15	-4.35273
10673	TNFSF13B	-4.35765
113130	CDCA5	-4.37388
441027	TMEM150C	-4.38913
8445	DYRK2	-4.39246
57172	CAMK1G	-4.4037
5634	PRPS2	-4.41066
844	CASQ1	-4.41544
8507	ENC1	-4.42977
6804	STX1A	-4.43325
23518	R3HDM1	-4.43532
7360	UGP2	-4.43611
22895	RPH3A	-4.44271
3797	KIF3C	-4.44351
963	CD53	-4.4491
125113	KRT222	-4.46472
762	CA4	-4.47162
63974	NEUROD6	-4.47884
2983	GUCY1B1	-4.48132
93986	FOXP2	-4.48625
11259	FILIP1L	-4.48835
57102	C12orf4	-4.4981
6304	SATB1	-4.5044
151195	CCNYL1	-4.51386
445	ASS1	-4.53375
146	ADRA1D	-4.53842
166752	FREM3	-4.56062
57648	KIAA1522	-4.56781
9312	KCNB2	-4.56917
285533	RNF175	-4.58383
23588	KLHDC2	-4.58388
81553	FAM49A	-4.58418
10533	ATG7	-4.59564
7533	YWHAH	-4.59637
387640	SKIDA1	-4.59681
83660	TLN2	-4.6005
3788	KCNS2	-4.60873
3269	HRH1	-4.61879
440275	EIF2AK4	-4.62146
1948	EFNB2	-4.62894
5774	PTPN3	-4.63711
10090	UST	-4.64133
1290	COL5A2	-4.65522
284252	KCTD1	-4.65926
6326	SCN2A	-4.66246
56967	C14orf132	-4.66451
50807	ASAP1	-4.66487
51108	METTL9	-4.66987
121268	RHEBL1	-4.67638
57600	FNIP2	-4.6768
55790	CSGALNACT1	-4.67998
2555	GABRA2	-4.68435
1211	CLTA	-4.6942
22999	RIMS1	-4.71394
146664	MGAT5B	-4.76963
10874	NMU	-4.77579
7111	TMOD1	-4.79408
203859	ANO5	-4.79423
29798	C2orf27A	-4.80781
1534	CYB561	-4.80821
26578	OSTF1	-4.81325
5361	PLXNA1	-4.8222
90523	MLIP	-4.8334
6000	RGS7	-4.85225
254102	EHBP1L1	-4.85894
27072	VPS41	-4.86572
54468	MIOS	-4.86743
57619	SHROOM3	-4.87312
128553	TSHZ2	-4.88721
154197	PNLDC1	-4.92562
84539	MCHR2	-4.93572
81849	ST6GALNAC5	-4.93703
4430	MYO1B	-4.94018
55312	RFK	-4.9464
57103	TIGAR	-4.94995
23024	PDZRN3	-4.95174
151126	ZNF385B	-4.97235
80323	CCDC68	-4.9939
54566	EPB41L4B	-5.01087
814	CAMK4	-5.02501
3981	LIG4	-5.03475
9060	PAPSS2	-5.03811
366	AQP9	-5.03812
5494	PPM1A	-5.0455
8418	CMAHP	-5.05133
64168	NECAB1	-5.08844
57576	KIF17	-5.09409
51143	DYNC1LI1	-5.10568
2878	GPX3	-5.14104
347404	LANCL3	-5.14238
23596	OPN3	-5.15492
25797	QPCT	-5.15885
4208	MEF2C	-5.15887
11163	NUDT4	-5.17123
10097	ACTR2	-5.17937
58157	NGB	-5.18022
8792	TNFRSF11A	-5.18409
387856	CCDC184	-5.18616
793	CALB1	-5.19398
10752	CHL1	-5.21022
114571	SLC22A9	-5.21645
10302	SNAPC5	-5.2166
3843	IPO5	-5.21673
57559	STAMBPL1	-5.22626
9348	NDST3	-5.22898
7799	PRDM2	-5.25619
65998	C11orf95	-5.25781
4674	NAP1L2	-5.27189
5165	PDK3	-5.28581
9177	HTR3B	-5.28963
2554	GABRA1	-5.30535
400745	SH2D5	-5.31558
94160	ABCC12	-5.32205
100113407	TMEM170B	-5.32924
81831	NETO2	-5.34597
222236	NAPEPLD	-5.35958
253782	CERS6	-5.36011
151354	FAM84A	-5.39175
23037	PDZD2	-5.40176
253152	EPHX4	-5.41819
139221	MUM1L1	-5.42152
26872	STEAP1	-5.42741
1960	EGR3	-5.48128
144402	CPNE8	-5.48417
2042	EPHA3	-5.49364
2565	GABRG1	-5.51847
5293	PIK3CD	-5.53078
23105	FSTL4	-5.53126
4751	NEK2	-5.54783
1006	CDH8	-5.61316
10690	FUT9	-5.6257
7068	THRB	-5.62646
83988	NCALD	-5.62718
57670	KIAA1549	-5.62785
1116	CHI3L1	-5.63352
4233	MET	-5.63752
9734	HDAC9	-5.67241
23025	UNC13A	-5.68117
343990	KIAA1211L	-5.68246
201780	SLC10A4	-5.70382
401994	OR14I1	-5.7225
2043	EPHA4	-5.78665
5603	MAPK13	-5.82382
1607	DGKB	-5.87449
7162	TPBG	-5.88986
55884	WSB2	-5.89959
387775	SLC22A10	-5.90511
9411	ARHGAP29	-5.94008
3361	HTR5A	-5.94271
1392	CRH	-5.95259
79705	LRRK1	-5.98601
646627	LYPD8	-6.03832
51454	GULP1	-6.05289
6775	STAT4	-6.07127
168391	GALNTL5	-6.08051
90025	UBE3D	-6.17742
54843	SYTL2	-6.19621
10681	GNB5	-6.20095
4745	NELL1	-6.2684
5176	SERPINF1	-6.28725
90634	N4BP2L1	-6.39414
121793	TEX29	-6.46098
84698	CAPS2	-6.46154
84525	HOPX	-6.4631
7262	PHLDA2	-6.46565
27010	TPK1	-6.48449
2257	FGF12	-6.48766
93426	SYCE1	-6.51577
114569	MAL2	-6.59059
57616	TSHZ3	-6.65869
151473	SLC16A14	-6.70614
5579	PRKCB	-6.7484
26047	CNTNAP2	-6.80172
79656	BEND5	-6.93982
59277	NTN4	-7.03804
23180	RFTN1	-7.11503
5915	RARB	-7.2638
9607	CARTPT	-7.33336
1845	DUSP3	-7.46305
9760	TOX	-7.54636
221303	FAM162B	-7.62608
118427	OLFM3	-7.6633
9033	PKD2L1	-7.69635
Abbreviations: CT, cortical thickness; OCD, obsessive compulsive disorder.
