# Supplementary material for: Genetic and molecular correlates of cortical thickness alterations in adults with obsessive–compulsive disorder: a transcription–neuroimaging association analysis
Source: Psychol Med. 2024 Oct 4;54(12):3469–78. doi: 10.1017/S0033291724001909 (PMC11496223; doi:10.1017/S0033291724001909)
Supplement: Zhang et al. supplementary material 2 — Zhang et al. supplementary material [file S0033291724001909sup002.xlsx]

## Sheet: Sheet1
The genes related to CT alterations in OCD patients at the DS cutoff thresholds of 40% and 60%
0.4		0.6
Entrez ID	Gene symbol	Entrez ID	Gene symbol
4233	MET	4233	MET
127833	SYT2	127833	SYT2
176	ACAN	176	ACAN
54550	NECAB2	54550	NECAB2
9607	CARTPT	9607	CARTPT
1289	COL5A1	1289	COL5A1
27255	CNTN6	27255	CNTN6
116135	LRRC3B	80119	PIF1
80119	PIF1	80307	FER1L4
80307	FER1L4	148281	SYT6
148281	SYT6	3957	LGALS2
3957	LGALS2	715	C1R
715	C1R	196383	RILPL2
196383	RILPL2	4856	NOV
4856	NOV	57616	TSHZ3
57616	TSHZ3	51375	SNX7
51375	SNX7	114571	SLC22A9
114571	SLC22A9	222537	HS3ST5
222537	HS3ST5	10090	UST
10090	UST	9033	PKD2L1
9033	PKD2L1	5937	RBMS1
5937	RBMS1	130399	ACVR1C
130399	ACVR1C	64919	BCL11B
64919	BCL11B	8631	SKAP1
8631	SKAP1	817	CAMK2D
817	CAMK2D	89958	SAPCD2
89958	SAPCD2	65992	DDRGK1
65992	DDRGK1	54496	PRMT7
54496	PRMT7	4258	MGST2
4258	MGST2	5121	PCP4
5121	PCP4	79961	DENND2D
79961	DENND2D	57495	NWD2
57495	NWD2	5801	PTPRR
5801	PTPRR	79822	ARHGAP28
79822	ARHGAP28	54874	FNBP1L
54874	FNBP1L	30850	CDR2L
30850	CDR2L	3827	KNG1
3827	KNG1	51015	ISOC1
51015	ISOC1	10842	PPP1R17
10842	PPP1R17	2952	GSTT1
2952	GSTT1	10493	VAT1
10493	VAT1	90523	MLIP
90523	MLIP	246213	SLC17A8
246213	SLC17A8	25841	ABTB2
25841	ABTB2	10268	RAMP3
10268	RAMP3	1043	CD52
1043	CD52	84623	KIRREL3
84623	KIRREL3	152189	CMTM8
152189	CMTM8	5874	RAB27B
5874	RAB27B	80036	TRPM3
80036	TRPM3	574029	DUSP5P1
574029	DUSP5P1	284415	VSTM1
284415	VSTM1	163782	KANK4
163782	KANK4	132671	SPATA18
132671	SPATA18	2289	FKBP5
2289	FKBP5	9473	THEMIS2
9473	THEMIS2	9055	PRC1
9055	PRC1	58157	NGB
58157	NGB	387775	SLC22A10
387775	SLC22A10	340719	NANOS1
340719	NANOS1	80258	EFHC2
80258	EFHC2	3290	HSD11B1
3290	HSD11B1	8715	NOL4
8715	NOL4	84034	EMILIN2
84034	EMILIN2	1006	CDH8
1006	CDH8	55118	CRTAC1
55118	CRTAC1	3910	LAMA4
3910	LAMA4	10988	METAP2
10988	METAP2	1607	DGKB
1607	DGKB	5294	PIK3CG
5294	PIK3CG	793	CALB1
793	CALB1	646627	LYPD8
646627	LYPD8	128553	TSHZ2
128553	TSHZ2	79012	CAMKV
79012	CAMKV	644139	PIRT
644139	PIRT	10395	DLC1
10395	DLC1	51454	GULP1
10950	BTG3	54566	EPB41L4B
51454	GULP1	9231	DLG5
54566	EPB41L4B	2135	EXTL2
9231	DLG5	50853	VILL
2135	EXTL2	9256	TSPOAP1
50853	VILL	79962	DNAJC22
9256	TSPOAP1	716	C1S
79962	DNAJC22	5915	RARB
716	C1S	11069	RAPGEF4
5915	RARB	6000	RGS7
11069	RAPGEF4	8792	TNFRSF11A
6000	RGS7	9760	TOX
8792	TNFRSF11A	2042	EPHA3
9760	TOX	133418	EMB
2042	EPHA3	57559	STAMBPL1
133418	EMB	2819	GPD1
57559	STAMBPL1	83660	TLN2
2819	GPD1	4703	NEB
83660	TLN2	80816	ASXL3
4703	NEB	6546	SLC8A1
80816	ASXL3	54843	SYTL2
6546	SLC8A1	8001	GLRA3
54843	SYTL2	3429	IFI27
8001	GLRA3	29109	FHOD1
3429	IFI27	326	AIRE
29109	FHOD1	29995	LMCD1
326	AIRE	221303	FAM162B
29995	LMCD1	9734	HDAC9
221303	FAM162B	2918	GRM8
9734	HDAC9	27242	TNFRSF21
2918	GRM8	284454	LOC284454
27242	TNFRSF21	132321	C4orf33
284454	LOC284454	389073	C2orf80
132321	C4orf33	64135	IFIH1
389073	C2orf80	2632	GBE1
64135	IFIH1	8857	FCGBP
2632	GBE1	1004	CDH6
8857	FCGBP	23180	RFTN1
1004	CDH6	3145	HMBS
23180	RFTN1	57496	MKL2
3145	HMBS	6506	SLC1A2
57496	MKL2	9411	ARHGAP29
6506	SLC1A2	22808	MRAS
9411	ARHGAP29	4345	CD200
22808	MRAS	3384	ICAM2
4345	CD200	57194	ATP10A
3384	ICAM2	84314	TMEM107
57194	ATP10A	344838	PAQR9
84314	TMEM107	84858	ZNF503
344838	PAQR9	2830	GPR6
84858	ZNF503	302	ANXA2
2830	GPR6	57596	BEGAIN
302	ANXA2	83959	SLC4A11
57596	BEGAIN	5176	SERPINF1
83959	SLC4A11	9911	TMCC2
5176	SERPINF1	4609	MYC
9911	TMCC2	2286	FKBP2
4609	MYC	119587	CPXM2
2286	FKBP2	3208	HPCA
119587	CPXM2	165215	FAM171B
3208	HPCA	10673	TNFSF13B
165215	FAM171B	1850	DUSP8
10673	TNFSF13B	27115	PDE7B
1850	DUSP8	10021	HCN4
27115	PDE7B	25925	ZNF521
10021	HCN4	654502	IQCJ
25925	ZNF521	348093	RBPMS2
654502	IQCJ	79016	DDA1
348093	RBPMS2	192668	CYS1
79016	DDA1	54587	MXRA8
192668	CYS1	55315	SLC29A3
54587	MXRA8	84936	ZFYVE19
55315	SLC29A3	4604	MYBPC1
84936	ZFYVE19	1307	COL16A1
4604	MYBPC1	84909	C9orf3
1307	COL16A1	7103	TSPAN8
84909	C9orf3	132946	ARL9
7103	TSPAN8	282973	JAKMIP3
132946	ARL9	4638	MYLK
282973	JAKMIP3	91624	NEXN
4638	MYLK	221294	NT5DC1
91624	NEXN	152940	C4orf45
221294	NT5DC1	91133	L3MBTL4
152940	C4orf45	8099	CDK2AP1
91133	L3MBTL4	7111	TMOD1
8099	CDK2AP1	56477	CCL28
7111	TMOD1	81849	ST6GALNAC5
56477	CCL28	8877	SPHK1
81849	ST6GALNAC5	23630	KCNE5
8877	SPHK1	2565	GABRG1
23630	KCNE5	9454	HOMER3
2565	GABRG1	56967	C14orf132
9454	HOMER3	7169	TPM2
50486	G0S2	54538	ROBO4
56967	C14orf132	9312	KCNB2
7169	TPM2	348013	TMEM255B
54538	ROBO4	84083	ZRANB3
9312	KCNB2	151195	CCNYL1
348013	TMEM255B	79929	MAP6D1
84083	ZRANB3	84250	SLF1
151195	CCNYL1	122622	ADSSL1
79929	MAP6D1	94	ACVRL1
84250	SLF1	79442	LRRC2
122622	ADSSL1	57541	ZNF398
94	ACVRL1	10901	DHRS4
79442	LRRC2	9429	ABCG2
57541	ZNF398	5091	PC
10901	DHRS4	4948	OCA2
9429	ABCG2	255631	COL24A1
5091	PC	57465	TBC1D24
4948	OCA2	151393	RMDN2
255631	COL24A1	858	CAV2
57465	TBC1D24	7342	UBP1
151393	RMDN2	84735	CNDP1
858	CAV2	2823	GPM6A
7342	UBP1	6236	RRAD
84735	CNDP1	80176	SPSB1
2823	GPM6A	79805	VASH2
6236	RRAD	5621	PRNP
80176	SPSB1	9630	GNA14
79805	VASH2	55679	LIMS2
5621	PRNP	118429	ANTXR2
9630	GNA14	29886	SNX8
55679	LIMS2	25825	BACE2
118429	ANTXR2	10302	SNAPC5
29886	SNX8	4616	GADD45B
25825	BACE2	80059	LRRTM4
10302	SNAPC5	2869	GRK5
4616	GADD45B	9051	PSTPIP1
80059	LRRTM4	63027	SLC22A23
2869	GRK5	967	CD63
9051	PSTPIP1	4547	MTTP
63027	SLC22A23	2634	GBP2
967	CD63	94233	OPN4
4547	MTTP	92241	RCSD1
2634	GBP2	7037	TFRC
1069	CETN2	3624	INHBA
94233	OPN4	5768	QSOX1
92241	RCSD1	93986	FOXP2
7037	TFRC	22941	SHANK2
3624	INHBA	27237	ARHGEF16
5768	QSOX1	5361	PLXNA1
93986	FOXP2	6272	SORT1
22941	SHANK2	81544	GDPD5
27237	ARHGEF16	55160	ARHGEF10L
5361	PLXNA1	115426	UHRF2
6272	SORT1	6653	SORL1
81544	GDPD5	5547	PRCP
55160	ARHGEF10L	129450	TYW5
115426	UHRF2	6482	ST3GAL1
6653	SORL1	60484	HAPLN2
5547	PRCP	9177	HTR3B
129450	TYW5	2555	GABRA2
6482	ST3GAL1	285755	PPIL6
60484	HAPLN2	283143	LINC00900
9177	HTR3B	7975	MAFK
2555	GABRA2	477	ATP1A2
285755	PPIL6	90634	N4BP2L1
5795	PTPRJ	3688	ITGB1
283143	LINC00900	2828	GPR4
7975	MAFK	400745	SH2D5
477	ATP1A2	6866	TAC3
90634	N4BP2L1	5932	RBBP8
3688	ITGB1	1718	DHCR24
2828	GPR4	81573	ANKRD13C
400745	SH2D5	11197	WIF1
6866	TAC3	6513	SLC2A1
5932	RBBP8	2152	F3
1718	DHCR24	4745	NELL1
81573	ANKRD13C	29095	ORMDL2
11197	WIF1	6347	CCL2
6513	SLC2A1	10752	CHL1
2152	F3	2268	FGR
4217	MAP3K5	117245	HRASLS5
4745	NELL1	1392	CRH
29095	ORMDL2	258010	SVIP
6347	CCL2	10318	TNIP1
10752	CHL1	389432	SAMD5
2268	FGR	7434	VIPR2
117245	HRASLS5	53358	SHC3
1392	CRH	27254	CSDC2
258010	SVIP	84525	HOPX
10318	TNIP1	10886	NPFFR2
389432	SAMD5	57453	DSCAML1
7434	VIPR2	7122	CLDN5
53358	SHC3	79156	PLEKHF1
27254	CSDC2	55359	STYK1
84525	HOPX	5918	RARRES1
10886	NPFFR2	9570	GOSR2
57453	DSCAML1	51308	REEP2
7122	CLDN5	23321	TRIM2
79156	PLEKHF1	4234	METTL1
55359	STYK1	93109	TMEM44
5918	RARRES1	57165	GJC2
9570	GOSR2	8527	DGKD
51308	REEP2	6876	TAGLN
23321	TRIM2	55644	OSGEP
4234	METTL1	27087	B3GAT1
93109	TMEM44	7060	THBS4
57165	GJC2	204	AK2
8527	DGKD	2182	ACSL4
6876	TAGLN	85021	REPS1
55644	OSGEP	8611	PLPP1
27087	B3GAT1	64150	DIO3OS
7060	THBS4	93587	TRMT10A
204	AK2	1728	NQO1
2182	ACSL4	114926	SMIM19
84626	KRBA1	7741	ZSCAN26
85021	REPS1	79722	ANKRD55
8611	PLPP1	22875	ENPP4
64150	DIO3OS	7123	CLEC3B
93587	TRMT10A	171019	ADAMTS19
1728	NQO1	5063	PAK3
114926	SMIM19	81831	NETO2
7741	ZSCAN26	92304	SCGB3A1
79722	ANKRD55	23452	ANGPTL2
22875	ENPP4	55915	LANCL2
7123	CLEC3B	5606	MAP2K3
171019	ADAMTS19	3843	IPO5
5063	PAK3	963	CD53
81831	NETO2	6275	S100A4
92304	SCGB3A1	5794	PTPRH
23452	ANGPTL2	84620	ST6GAL2
55915	LANCL2	6533	SLC6A6
5606	MAP2K3	256472	TMEM151A
3843	IPO5	7942	TFEB
963	CD53	307	ANXA4
6275	S100A4	3316	HSPB2
5794	PTPRH	1501	CTNND2
84620	ST6GAL2	34	ACADM
6533	SLC6A6	2705	GJB1
256472	TMEM151A	1730	DIAPH2
7942	TFEB	221476	PI16
307	ANXA4	57209	ZNF248
3316	HSPB2	3361	HTR5A
1501	CTNND2	1428	CRYM
34	ACADM	5889	RAD51C
2705	GJB1	2897	GRIK1
1730	DIAPH2	8273	SLC10A3
221476	PI16	1278	COL1A2
57209	ZNF248	8507	ENC1
2078	ERG	3679	ITGA7
3361	HTR5A	285600	KIAA0825
1428	CRYM	63876	PKNOX2
5889	RAD51C	389332	SMIM32
2897	GRIK1	80346	REEP4
8273	SLC10A3	8821	INPP4B
1278	COL1A2	253832	ZDHHC20
8507	ENC1	201780	SLC10A4
3679	ITGA7	976	ADGRE5
285600	KIAA0825	254102	EHBP1L1
63876	PKNOX2	55766	H2AFJ
389332	SMIM32	4286	MITF
80346	REEP4	374291	NDUFS7
8821	INPP4B	5995	RGR
253832	ZDHHC20	6935	ZEB1
201780	SLC10A4	124359	CDYL2
976	ADGRE5	79660	PPP1R3B
254102	EHBP1L1	207107	SFTA1P
55766	H2AFJ	1479	CSTF3
4286	MITF	3991	LIPE
374291	NDUFS7	949	SCARB1
5995	RGR	23052	ENDOD1
6935	ZEB1	79887	PLBD1
124359	CDYL2	51143	DYNC1LI1
79660	PPP1R3B	196883	ADCY4
207107	SFTA1P	54468	MIOS
1479	CSTF3	2288	FKBP4
3991	LIPE	133121	ENPP6
949	SCARB1	285382	C3orf70
23052	ENDOD1	9589	WTAP
79887	PLBD1	3800	KIF5C
51143	DYNC1LI1	5019	OXCT1
196883	ADCY4	29	ABR
54468	MIOS	284323	ZNF780A
2288	FKBP4	23429	RYBP
133121	ENPP6	79993	ELOVL7
285382	C3orf70	79657	RPAP3
9589	WTAP	387496	RASL11A
3800	KIF5C	92715	DPH7
5019	OXCT1	116496	FAM129A
29	ABR	150356	CHADL
284323	ZNF780A	220906	WAC-AS1
23429	RYBP	9766	SUSD6
79993	ELOVL7	8871	SYNJ2
79657	RPAP3	7306	TYRP1
387496	RASL11A	55790	CSGALNACT1
92715	DPH7	4629	MYH11
116496	FAM129A	83878	USHBP1
150356	CHADL	164832	LONRF2
220906	WAC-AS1	582	BBS1
9766	SUSD6	2307	FOXS1
8871	SYNJ2	79874	RABEP2
7306	TYRP1	811	CALR
55790	CSGALNACT1	643155	SMIM15
4629	MYH11	8508	NIPSNAP1
83878	USHBP1	64834	ELOVL1
164832	LONRF2	7068	THRB
582	BBS1	7360	UGP2
2307	FOXS1	1396	CRIP1
79874	RABEP2	79001	VKORC1
811	CALR	10943	MSL3
643155	SMIM15	146223	CMTM4
8508	NIPSNAP1	494470	RNF165
64834	ELOVL1	22999	RIMS1
7068	THRB	901	CCNG2
7360	UGP2	50937	CDON
1396	CRIP1	6334	SCN8A
79001	VKORC1	80212	CCDC92
10943	MSL3	388272	C16orf87
146223	CMTM4	11118	BTN3A2
494470	RNF165	9698	PUM1
22999	RIMS1	54877	ZCCHC2
901	CCNG2	1717	DHCR7
50937	CDON	366	AQP9
6334	SCN8A	10105	PPIF
80212	CCDC92	51043	ZBTB7B
388272	C16orf87	57575	PCDH10
11118	BTN3A2	57605	PITPNM2
9698	PUM1	117248	GALNT15
124222	PAQR4	3231	HOXD1
54877	ZCCHC2	205860	TRIML2
1717	DHCR7	3838	KPNA2
366	AQP9	22933	SIRT2
10105	PPIF	1434	CSE1L
51043	ZBTB7B	57188	ADAMTSL3
57575	PCDH10	6900	CNTN2
57605	PITPNM2	221061	FAM171A1
117248	GALNT15	100113407	TMEM170B
3231	HOXD1	6575	SLC20A2
205860	TRIML2	9725	TMEM63A
3838	KPNA2	57338	JPH3
22933	SIRT2	144402	CPNE8
1434	CSE1L	65979	PHACTR4
57188	ADAMTSL3	55450	CAMK2N1
6900	CNTN2	79033	ERI3
221061	FAM171A1	57530	CGN
100113407	TMEM170B	3691	ITGB4
6575	SLC20A2	6446	SGK1
9725	TMEM63A	116988	AGAP3
57338	JPH3	10655	DMRT2
144402	CPNE8	2950	GSTP1
65979	PHACTR4	4552	MTRR
55450	CAMK2N1	23357	ANGEL1
79033	ERI3	5791	PTPRE
57530	CGN	11342	RNF13
7126	TNFAIP1	134549	SHROOM1
3691	ITGB4	466	ATF1
6446	SGK1	284119	CAVIN1
116988	AGAP3	3665	IRF7
10655	DMRT2	10097	ACTR2
2950	GSTP1	9348	NDST3
4552	MTRR	1028	CDKN1C
23357	ANGEL1	642280	ZNF876P
5791	PTPRE	85366	MYLK2
11342	RNF13	6663	SOX10
134549	SHROOM1	4099	MAG
466	ATF1	120425	JAML
284119	CAVIN1	7018	TF
3665	IRF7	6810	STX4
10097	ACTR2	255877	BCL6B
9348	NDST3	84898	PLXDC2
1028	CDKN1C	286077	FAM83H
642280	ZNF876P	1755	DMBT1
85366	MYLK2	3613	IMPA2
25927	CNRIP1	5653	KLK6
6663	SOX10	79077	DCTPP1
4099	MAG	10972	TMED10
120425	JAML	115677	NOSTRIN
7018	TF	347734	SLC35B2
6810	STX4	3433	IFIT2
255877	BCL6B	57002	YAE1D1
84898	PLXDC2	6696	SPP1
286077	FAM83H	27072	VPS41
1755	DMBT1	10533	ATG7
3613	IMPA2	10715	CERS1
5653	KLK6	91452	ACBD5
79077	DCTPP1	9514	GAL3ST1
10972	TMED10	5630	PRPH
115677	NOSTRIN	64093	SMOC1
347734	SLC35B2	1284	COL4A2
3433	IFIT2	2596	GAP43
57002	YAE1D1	343263	MYBPHL
6696	SPP1	9592	IER2
27072	VPS41	4647	MYO7A
10533	ATG7	23504	RIMBP2
10715	CERS1	5655	KLK10
91452	ACBD5	201456	FBXO15
9514	GAL3ST1	5814	PURB
5630	PRPH	26040	SETBP1
64093	SMOC1	10487	CAP1
1284	COL4A2	441204	LOC441204
2596	GAP43	254427	PROSER2
		255743	NPNT
		26298	EHF
		6507	SLC1A3
		51002	TPRKB
		7533	YWHAH
		1488	CTBP2
		3315	HSPB1
		9144	SYNGR2
		8787	RGS9
		8997	KALRN
		10058	ABCB6
		64168	NECAB1
		97	ACYP1
		7145	TNS1
		9266	CYTH2
		10947	AP3M2
		6856	SYPL1
		79144	PPDPF
		414152	C10orf105
		55281	TMEM140
		3014	H2AFX
		121268	RHEBL1
		80216	ALPK1
		23270	TSPYL4
		132720	FAM241A
		92370	PXYLP1
		9575	CLOCK
		6541	SLC7A1
		2257	FGF12
		64744	SMAP2
		84701	COX4I2
		343990	KIAA1211L
		6050	RNH1
		23101	MCF2L2
		92745	SLC38A5
		341056	LOC341056
		2687	GGT5
		5891	MOK
		7320	UBE2B
		93426	SYCE1
		844	CASQ1
		56929	FEM1C
		338328	GPIHBP1
		56246	MRAP
		1960	EGR3
		4157	MC1R
		84253	GARNL3
		23753	SDF2L1
		1121	CHM
		26047	CNTNAP2
		9723	SEMA3E
		4815	NINJ2
		3981	LIG4
		23632	CA14
		1785	DNM2
		11135	CDC42EP1
		1947	EFNB1
		115584	SLC5A11
		8692	HYAL2
		825	CAPN3
		84915	FAM222A
		7579	ZSCAN20
		8459	TPST2
		64762	GAREM1
		79856	SNX22
		3028	HSD17B10
		8536	CAMK1
		284207	METRNL
		118442	GPR62
		6326	SCN2A
		2915	GRM5
		57817	HAMP
		2027	ENO3
		1573	CYP2J2
		55129	ANO10
		3397	ID1
		136	ADORA2B
		5991	RFX3
		4669	NAGLU
		728882	FAM182B
		347731	LRRTM3
		727936	GXYLT2
		6035	RNASE1
		7559	ZNF12
		1267	CNP
		132789	GNPDA2
		1525	CXADR
		3093	UBE2K
		9495	AKAP5
		26136	TES
		8612	PLPP2
		56952	PRTFDC1
		26509	MYOF
		2670	GFAP
		144132	DNHD1
		8927	BSN
		196394	AMN1
		260293	CYP4X1
		9507	ADAMTS4
		79957	PAQR6
		8625	RFXANK
		1534	CYB561
		55144	LRRC8D
		128866	CHMP4B
		11322	TMC6
		57544	TXNDC16
		10681	GNB5
		9603	NFE2L3
		54933	RHBDL2
		6697	SPR
		27247	NFU1
		6304	SATB1
		55083	KIF26B
		116362	RBP7
		9925	ZBTB5
		8717	TRADD
		120892	LRRK2
		116224	FAM122A
		4122	MAN2A2
		29950	SERTAD1
		256435	ST6GALNAC3
		84504	NKX6-2
		171546	SPTSSA
		1318	SLC31A2
		29103	DNAJC15
		117178	SSX2IP
		23412	COMMD3
		9918	NCAPD2
		9639	ARHGEF10
		79894	ZNF672
		64097	EPB41L4A
		3249	HPN
		85407	NKD1
		10628	TXNIP
		10435	CDC42EP2
		10083	USH1C
		55617	TASP1
		25941	TPGS2
		51322	WAC
		284018	C17orf58
		84872	ZC3H10
		3739	KCNA4
		8671	SLC4A4
		6017	RLBP1
		51187	RSL24D1
		105	ADARB2
		1410	CRYAB
		5036	PA2G4
		219699	UNC5B
		58528	RRAGD
		154807	VKORC1L1
		5046	PCSK6
		738	VPS51
		57674	RNF213
		91647	ATPAF2
		5999	RGS4
		10559	SLC35A1
		137682	NDUFAF6
		10577	NPC2
		1515	CTSV
		7432	VIP
		1133	CHRM5
		90861	JPT2
		4162	MCAM
		115286	SLC25A26
		23336	SYNM
		391	RHOG
		5366	PMAIP1
		143686	SESN3
		126133	ALDH16A1
		9644	SH3PXD2A
		3622	ING2
		4000	LMNA
		58504	ARHGAP22
		3777	KCNK3
		5699	PSMB10
		9961	MVP
		25891	PAMR1
		3418	IDH2
		152926	PPM1K
		170302	ARX
		9770	RASSF2
		3916	LAMP1
		221662	RBM24
		92749	DRC1
		202559	KHDRBS2
		84572	GNPTG
		345079	SOWAHB
		79152	FA2H
		4659	PPP1R12A
		221178	SPATA13
		596	BCL2
		154796	AMOT
		79092	CARD14
		115265	DDIT4L
		148741	ANKRD35
		23446	SLC44A1
		128218	TMEM125
		50940	PDE11A
		159195	USP54
		80017	DGLUCY
		23612	PHLDA3
		283635	FAM177A1
		9232	PTTG1
		54508	EPB41L4A-AS2
		94274	PPP1R14A
		10938	EHD1
		2346	FOLH1
		8985	PLOD3
		401474	SAMD12
		55500	ETNK1
		266812	NAP1L5
		8454	CUL1
		10490	VTI1B
		5058	PAK1
		3728	JUP
		5984	RFC4
		51421	AMOTL2
		55109	AGGF1
		3669	ISG20
		6505	SLC1A1
		54868	TMEM104
		118487	CHCHD1
		79893	GGNBP2
		79762	C1orf115
		6728	SRP19
		4133	MAP2
		120534	ARL14EP
		10098	TSPAN5
		11054	OGFR
		1959	EGR2
		92840	REEP6
		29070	CCDC113
		6472	SHMT2
		7182	NR2C2
		154141	MBOAT1
		10289	EIF1B
		27340	UTP20
		7170	TPM3
		23648	SSBP3
		2065	ERBB3
		25758	KIAA1549L
		51696	HECA
		1019	CDK4
		5511	PPP1R8
Abbreviations: CT, cortical thickness; DS, differential stability; OCD, obsessive compulsive disorder.
