# Supplementary material for: Genetic and molecular correlates of cortical thickness alterations in adults with obsessive–compulsive disorder: a transcription–neuroimaging association analysis
Source: Psychol Med. 2024 Oct 4;54(12):3469–78. doi: 10.1017/S0033291724001909 (PMC11496223; doi:10.1017/S0033291724001909)
Supplement: Zhang et al. supplementary material 3 — Zhang et al. supplementary material [file S0033291724001909sup003.xlsx]

## Sheet: Sheet1
Tissue specific expression		Temporal specific expression
Tissues	pSI = 0.05	Brain Regions and Development	pSI = 0.05
Adipose Tissue	6.415e-05	Amygdala.Adolescence	7.096e-11
Adrenal Gland	0.026	Cerebellum.Adolescence	0.388
Blood	0.77	Cortex.Adolescence	1.793e-08
Blood Vessel	2.87e-06	Hippocampus.Adolescence	9.227e-12
Brain	8.001e-19	Striatum.Adolescence	7.884e-14
Breast	0.058	Thalamus.Adolescence	8.333e-07
Colon	0.058	Amygdala.Early.Childhood	1.443e-06
Esophagus	0.56	Cerebellum.Early.Childhood	0.051
Fallopian Tube	0.0001118	Cortex.Early.Childhood	6.087e-08
Heart	0.013	Hippocampus.Early.Childhood	6.127e-21
Kidney	0.056	Striatum.Early.Childhood	7.631e-10
Liver	0.138	Thalamus.Early.Childhood	3.265e-06
Lung	0.211	Amygdala.Early.Fetal	0.971
Muscle	0.138	Cerebellum.Early.Fetal	0.555
Nerve	0.0001623	Cortex.Early.Fetal	0.76
Ovary	0.01	Hippocampus.Early.Fetal	0.971
Pancreas	0.078	Striatum.Early.Fetal	0.994
Pituitary	0.029	Thalamus.Early.Fetal	0.112
Prostate	0.264	Amygdala.Early.Mid.Fetal	0.971
Skin	0.881	Cerebellum.Early.Mid.Fetal	0.388
Stomach	0.361	Cortex.Early.Mid.Fetal	0.042
Testis	1	Hippocampus.Early.Mid.Fetal	0.971
Thyroid	0.056	Striatum.Early.Mid.Fetal	0.000927
Uterus	0.026	Thalamus.Early.Mid.Fetal	8.517e-05
Vagina	0.611	Amygdala.Late.Fetal	0.971
		Cerebellum.Late.Fetal	0.407
		Cortex.Late.Fetal	0.423
		Hippocampus.Late.Fetal	0.971
		Striatum.Late.Fetal	0.186
		Thalamus.Late.Fetal	0.04
		Amygdala.Late.Infancy	0.0005969
		Cerebellum.Late.Infancy	0.971
		Cortex.Late.Infancy	0.011
		Hippocampus.Late.Infancy	0.0003808
		Striatum.Late.Infancy	0.033
		Thalamus.Late.Infancy	0.19
		Amygdala.Late.Mid.Fetal	0.781
		Cerebellum.Late.Mid.Fetal	0.567
		Cortex.Late.Mid.Fetal	0.849
		Hippocampus.Late.Mid.Fetal	0.878
		Striatum.Late.Mid.Fetal	0.76
		Thalamus.Late.Mid.Fetal	0.915
		Amygdala.Middle.Late.Childhood	0.423
		Cerebellum.Middle.Late.Childhood	0.357
		Cortex.Middle.Late.Childhood	1.047e-05
		Hippocampus.Middle.Late.Childhood	1.146e-05
		Striatum.Middle.Late.Childhood	0.001
		Thalamus.Middle.Late.Childhood	0.0001555
		Amygdala.Neotal.Early.Infancy	0.423
		Cerebellum.Neotal.Early.Infancy	0.28
		Cortex.Neotal.Early.Infancy	5.933e-08
		Hippocampus.Neotal.Early.Infancy	0.564
		Striatum.Neotal.Early.Infancy	0.003
		Thalamus.Neotal.Early.Infancy	0.0002074
		Amygdala.Young.Adulthood	2.902e-10
		Cerebellum.Young.Adulthood	0.569
		Cortex.Young.Adulthood	7.376e-07
		Hippocampus.Young.Adulthood	3.506e-10
		Striatum.Young.Adulthood	1.276e-17
		Thalamus.Young.Adulthood	3.439e-12
The values in the tables are the Fisher's exact P values corrected by the FDR-BH.
